# Supplementary material for: 6′,7′-Dimeth­oxy-1′,2′-dihydro­spiro­[cyclo­hexane-1,2′-quinazolin]-4′(3′H)-one
Source: Acta Crystallogr Sect E Struct Rep Online. 2011 Nov 23;67(Pt 12):o3389. doi: 10.1107/S1600536811048732 (PMC3239030; doi:10.1107/S1600536811048732)
Supplement: Supplementary file 1 [file e-67-o3389-sup1.cif]

##############################################################################
#                                                                            #
# This CIF contains the data in a paper accepted for publication in          #
# Acta Crystallographica Section E. It conforms to the requirements of       #
# Notes for Authors for Acta Crystallographica Section E, and has been       #
# peer reviewed under the auspices of the IUCr Commission on Journals.       #
#                                                                            #
# Full details of the Crystallographic Information File format               #
# are given in the paper "The Crystallographic Information File (CIF):       #
# a New Standard Archive File for Crystallography" by S. R. Hall, F. H.      #
# Allen and I. D. Brown [Acta Cryst. (1991), A47, 655-685].                  #
#                                                                            #
# The current version of the core CIF dictionary is obtainable from          #
# ftp://ftp.iucr.org/pub/cif_core.dic.                                       #
#                                                                            #
# Software is freely available for graphical display of the structure(s)     #
# in this CIF. For information consult the CIF software page                 #
# http://www.iucr.org/resources/cif/software.                                #
#                                                                            #
# This file may be used for bona fide research purposes within the           #
# scientific community so long as proper attribution is given to the journal # 
# article from which it was obtained.                                        #
#                                                                            #
##############################################################################
data_I
_audit_creation_method     SHELXL-97
_chemical_name_systematic
;
6',7'-Dimethoxy-1',2'-dihydrospiro[cyclohexane-1,2'-quinazoline]-
4'(3'<i>H</i>)-one
;
_chemical_name_common
;
;
_chemical_formula_moiety     'C15 H20 N2 O3'
_chemical_formula_sum     'C15 H20 N2 O3'
_chemical_formula_iupac     'C15 H20 N2 O3'
_chemical_formula_weight     276.33
_chemical_melting_point     ?
_symmetry_cell_setting     monoclinic
_symmetry_space_group_name_H-M     'P 21/c'
_symmetry_space_group_name_Hall     '-P 2ybc'
loop_
    _symmetry_equiv_pos_as_xyz
    'x, y, z'
    '-x, y+1/2, -z+1/2'
    '-x, -y, -z'
    'x, -y-1/2, z-1/2'
_cell_length_a     11.667(2)
_cell_length_b     9.6376(19)
_cell_length_c     12.307(3)
_cell_angle_alpha     90.00
_cell_angle_beta     101.02(3)
_cell_angle_gamma     90.00
_cell_volume     1358.3(5)
_cell_formula_units_Z     4
_cell_measurement_reflns_used     3746
_cell_measurement_theta_min     1.778
_cell_measurement_theta_max     27.884
_cell_measurement_temperature     113(2)
_exptl_crystal_description     Prism
_exptl_crystal_colour     colourless
_exptl_crystal_size_max     0.14
_exptl_crystal_size_mid     0.12
_exptl_crystal_size_min     0.10
_exptl_crystal_density_diffrn     1.351
_exptl_crystal_density_meas     ?
_exptl_crystal_density_method     'not measured'
_exptl_crystal_F_000     592
_exptl_absorpt_coefficient_mu     0.095
_exptl_absorpt_correction_type     multi-scan
_exptl_absorpt_process_details     '(CrystalClear; Rigaku, 2004)'
_exptl_absorpt_correction_T_min     0.9869
_exptl_absorpt_correction_T_max     0.9906
_exptl_special_details
;
Mp. 251--252\%C. IR (KBr, cm^-1^): 3290, 3220, 2930, 2838, 1651, 1619, 1507; 1H
NMR (400 MHz, DMSO-d~6~) \d~H~: 1.23--1.78 (10<i>H</i>, m, C5H10),
3.66(3<i>H</i>, s, OCH3), 3.74(3<i>H</i>, s, OCH3), 6.34 (1<i>H</i>, s, NH),
6.54 (1<i>H</i>, s, ArH), 7.07 (1<i>H</i>, s, ArH), 7.68 (1<i>H</i>, s, NH);
13 C NMR (100 MHz, DMSO-d~6~) \d~C~: 21.1 (2 C), 24.8, 37.0 (2 C), 55.4, 56.0,
68.2, 99.2, 106.0, 110.0, 141.1, 142.6, 153.9, 163.4; MS (ESI): m/<i>z</i> (%)
= 277.2 (100) [<i>M</i>+H]+; Anal. Calcd. for C15H20N2O3: C 65.20, H 7.30, N
10.14; found C 64.98, H 7.80, N 9.52.
;
_diffrn_ambient_temperature     113(2)
_diffrn_radiation_type     MoK\a
_diffrn_radiation_wavelength     0.71073
_diffrn_radiation_monochromator     confocal
_diffrn_measurement_device_type     'Rigaku Saturn'
_diffrn_measurement_method     '\w scans'
_diffrn_detector_area_resol_mean     ?
_diffrn_reflns_number     16366
_diffrn_reflns_av_R_equivalents     0.0309
_diffrn_reflns_av_sigmaI/netI     0.0257
_diffrn_reflns_theta_min     1.78
_diffrn_reflns_theta_max     27.88
_diffrn_reflns_theta_full     27.88
_diffrn_measured_fraction_theta_max     0.994
_diffrn_measured_fraction_theta_full     0.994
_diffrn_reflns_limit_h_min     -15
_diffrn_reflns_limit_h_max     14
_diffrn_reflns_limit_k_min     -12
_diffrn_reflns_limit_k_max     12
_diffrn_reflns_limit_l_min     -16
_diffrn_reflns_limit_l_max     16
_diffrn_standards_number     0
_diffrn_standards_interval_count     0
_diffrn_standards_interval_time     0
_diffrn_standards_decay_%     0
_refine_special_details
;
Refinement of <i>F</i>^2^ against ALL reflections. The weighted <i>R</i>-factor
<i>wR</i> and goodness of fit <i>S</i> are based on <i>F</i>^2^, conventional
<i>R</i>-factors <i>R</i> are based on <i>F</i>, with <i>F</i> set to zero for
negative <i>F</i>^2^. The threshold expression of <i>F</i>^2^ >
\s(<i>F</i>^2^) is used only for calculating <i>R</i>-factors(gt) <i>etc</i>.
and is not relevant to the choice of reflections for refinement.
<i>R</i>-factors based on <i>F</i>^2^ are statistically about twice as large
as those based on <i>F</i>, and <i>R</i>- factors based on ALL data will be
even larger.
;
_reflns_number_total     3224
_reflns_number_gt     2759
_reflns_threshold_expression     I>2\s(I)
_refine_ls_structure_factor_coef     Fsqd
_refine_ls_matrix_type     full
_refine_ls_R_factor_all     0.0432
_refine_ls_R_factor_gt     0.0363
_refine_ls_wR_factor_gt     0.0964
_refine_ls_wR_factor_ref     0.1000
_refine_ls_goodness_of_fit_ref     1.090
_refine_ls_restrained_S_all     1.089
_refine_ls_number_reflns     3224
_refine_ls_number_parameters     192
_refine_ls_number_restraints     2
_refine_ls_hydrogen_treatment     mixed
_refine_ls_weighting_scheme     calc
_refine_ls_weighting_details
         'calc w=1/[\s^2^(Fo^2^)+(0.0565P)^2^+0.1742P] where P=(Fo^2^+2Fc^2^)/3'
_atom_sites_solution_hydrogens     geom
_atom_sites_solution_primary     direct
_atom_sites_solution_secondary     difmap
_refine_ls_shift/su_max     0.000
_refine_ls_shift/su_mean     0.000
_refine_diff_density_max     0.331
_refine_diff_density_min     -0.179
_refine_ls_extinction_method     'SHELXL97 (Sheldrick, 2008)'
_refine_ls_extinction_coef     0.073(6)
_refine_ls_extinction_expression
                                    Fc^*^=kFc[1+0.001xFc^2^\l^3^/sin(2\q)]^-1/4^
loop_
    _atom_type_symbol
    _atom_type_description
    _atom_type_scat_dispersion_real
    _atom_type_scat_dispersion_imag
    _atom_type_scat_source
    C C 0.0033 0.0016 'International Tables Vol C Tables 4.2.6.8 and 6.1.1.4'
    H H 0.0000 0.0000 'International Tables Vol C Tables 4.2.6.8 and 6.1.1.4'
    N N 0.0061 0.0033 'International Tables Vol C Tables 4.2.6.8 and 6.1.1.4'
    O O 0.0106 0.0060 'International Tables Vol C Tables 4.2.6.8 and 6.1.1.4'
_computing_data_collection     'CrystalClear (Rigaku, 2004)'
_computing_cell_refinement     'CrystalClear (Rigaku, 2004)'
_computing_data_reduction     'CrystalClear (Rigaku, 2004)'
_computing_structure_solution     'SHELXS97 (Sheldrick, 2008)'
_computing_structure_refinement     'SHELXL97 (Sheldrick, 2008)'
_computing_molecular_graphics     'SHELXTL (Sheldrick, 2008)'
_computing_publication_material     'SHELXL97 (Sheldrick, 2008)'
loop_
    _atom_site_type_symbol
    _atom_site_label
    _atom_site_fract_x
    _atom_site_fract_y
    _atom_site_fract_z
    _atom_site_U_iso_or_equiv
    _atom_site_adp_type
    _atom_site_calc_flag
    _atom_site_refinement_flags
    _atom_site_occupancy
    _atom_site_symmetry_multiplicity
    _atom_site_disorder_assembly
    _atom_site_disorder_group
    O O1 -0.16045(6) 0.43728(8) 0.80668(6) 0.0203(2) Uani d . 1 1 . .
    O O2 -0.06468(6) 0.26156(8) 0.95294(6) 0.0205(2) Uani d . 1 1 . .
    O O3 0.37247(6) 0.40011(8) 1.03202(6) 0.0200(2) Uani d . 1 1 . .
    N N1 0.21715(7) 0.61646(9) 0.76365(7) 0.0153(2) Uani d D 1 1 . .
    N N2 0.38438(7) 0.54041(10) 0.88635(7) 0.0158(2) Uani d D 1 1 . .
    C C1 0.14797(9) 0.52723(11) 0.81032(8) 0.0134(2) Uani d . 1 1 . .
    C C2 0.02567(9) 0.52808(11) 0.77773(8) 0.0145(2) Uani d . 1 1 . .
    H H2A -0.0099 0.5871 0.7215 0.017 Uiso calc R 1 1 . .
    C C3 -0.04157(9) 0.44150(11) 0.82915(8) 0.0151(2) Uani d . 1 1 . .
    C C4 0.01161(9) 0.34735(11) 0.91200(8) 0.0152(2) Uani d . 1 1 . .
    C C5 0.13085(9) 0.34881(11) 0.94579(8) 0.0153(2) Uani d . 1 1 . .
    H H5 0.1660 0.2894 1.0020 0.018 Uiso calc R 1 1 . .
    C C6 0.20027(9) 0.43927(11) 0.89624(8) 0.0142(2) Uani d . 1 1 . .
    C C7 -0.22059(9) 0.54426(13) 0.73899(10) 0.0226(3) Uani d . 1 1 . .
    H H7A -0.1917 0.6330 0.7673 0.034 Uiso calc R 1 1 . .
    H H7B -0.3026 0.5382 0.7394 0.034 Uiso calc R 1 1 . .
    H H7C -0.2080 0.5337 0.6646 0.034 Uiso calc R 1 1 . .
    C C8 -0.01742(10) 0.18413(12) 1.04951(9) 0.0199(2) Uani d . 1 1 . .
    H H8A 0.0375 0.1175 1.0321 0.030 Uiso calc R 1 1 . .
    H H8B -0.0793 0.1368 1.0756 0.030 Uiso calc R 1 1 . .
    H H8C 0.0214 0.2459 1.1059 0.030 Uiso calc R 1 1 . .
    C C9 0.32557(9) 0.45515(11) 0.94320(8) 0.0152(2) Uani d . 1 1 . .
    C C10 0.33946(9) 0.57909(11) 0.77095(8) 0.0134(2) Uani d . 1 1 . .
    C C11 0.40780(9) 0.70426(11) 0.74216(8) 0.0152(2) Uani d . 1 1 . .
    H H11A 0.4907 0.6843 0.7621 0.018 Uiso calc R 1 1 . .
    H H11B 0.3916 0.7831 0.7859 0.018 Uiso calc R 1 1 . .
    C C12 0.37805(9) 0.74296(11) 0.61959(9) 0.0170(2) Uani d . 1 1 . .
    H H12A 0.2979 0.7751 0.6015 0.020 Uiso calc R 1 1 . .
    H H12B 0.4283 0.8182 0.6051 0.020 Uiso calc R 1 1 . .
    C C13 0.39356(10) 0.61926(13) 0.54656(9) 0.0222(3) Uani d . 1 1 . .
    H H13A 0.4756 0.5946 0.5580 0.027 Uiso calc R 1 1 . .
    H H13B 0.3685 0.6448 0.4694 0.027 Uiso calc R 1 1 . .
    C C14 0.32319(10) 0.49419(12) 0.57250(9) 0.0207(3) Uani d . 1 1 . .
    H H14A 0.2405 0.5153 0.5532 0.025 Uiso calc R 1 1 . .
    H H14B 0.3387 0.4156 0.5282 0.025 Uiso calc R 1 1 . .
    C C15 0.35496(9) 0.45662(11) 0.69493(9) 0.0164(2) Uani d . 1 1 . .
    H H15A 0.4356 0.4258 0.7118 0.020 Uiso calc R 1 1 . .
    H H15B 0.3062 0.3801 0.7098 0.020 Uiso calc R 1 1 . .
    H H1 0.1830(11) 0.6677(13) 0.7058(9) 0.029(4) Uiso d D 1 1 . .
    H H2 0.4604(8) 0.5564(14) 0.9151(11) 0.032(4) Uiso d D 1 1 . .
loop_
    _atom_site_aniso_label
    _atom_site_aniso_U_11
    _atom_site_aniso_U_22
    _atom_site_aniso_U_33
    _atom_site_aniso_U_12
    _atom_site_aniso_U_13
    _atom_site_aniso_U_23
    O1 0.0111(4) 0.0221(4) 0.0265(4) -0.0010(3) 0.0004(3) 0.0047(3)
    O2 0.0161(4) 0.0231(4) 0.0215(4) -0.0058(3) 0.0013(3) 0.0065(3)
    O3 0.0163(4) 0.0240(4) 0.0179(4) -0.0021(3) -0.0015(3) 0.0081(3)
    N1 0.0115(4) 0.0175(5) 0.0169(4) 0.0020(3) 0.0028(3) 0.0055(4)
    N2 0.0115(4) 0.0201(5) 0.0145(4) -0.0026(4) -0.0007(3) 0.0032(4)
    C1 0.0146(5) 0.0130(5) 0.0130(5) -0.0005(4) 0.0036(4) -0.0014(4)
    C2 0.0158(5) 0.0141(5) 0.0129(5) 0.0015(4) 0.0015(4) 0.0000(4)
    C3 0.0116(5) 0.0165(5) 0.0163(5) -0.0009(4) 0.0007(4) -0.0036(4)
    C4 0.0162(5) 0.0141(5) 0.0158(5) -0.0035(4) 0.0041(4) -0.0013(4)
    C5 0.0171(5) 0.0147(5) 0.0136(5) -0.0001(4) 0.0016(4) 0.0011(4)
    C6 0.0131(5) 0.0147(5) 0.0141(5) -0.0003(4) 0.0013(4) -0.0005(4)
    C7 0.0140(5) 0.0258(6) 0.0260(6) 0.0026(4) -0.0012(4) 0.0029(5)
    C8 0.0219(6) 0.0187(5) 0.0185(5) -0.0053(4) 0.0029(4) 0.0029(4)
    C9 0.0149(5) 0.0148(5) 0.0157(5) -0.0007(4) 0.0019(4) 0.0003(4)
    C10 0.0108(5) 0.0156(5) 0.0134(5) 0.0002(4) 0.0011(4) 0.0024(4)
    C11 0.0139(5) 0.0152(5) 0.0167(5) -0.0022(4) 0.0030(4) 0.0003(4)
    C12 0.0173(5) 0.0172(5) 0.0172(5) -0.0012(4) 0.0047(4) 0.0029(4)
    C13 0.0266(6) 0.0246(6) 0.0173(5) -0.0009(5) 0.0089(5) 0.0000(4)
    C14 0.0243(6) 0.0207(6) 0.0173(5) -0.0013(5) 0.0049(4) -0.0036(4)
    C15 0.0162(5) 0.0138(5) 0.0195(5) 0.0009(4) 0.0038(4) 0.0002(4)
_geom_special_details
;
All e.s.d.'s (except the e.s.d. in the dihedral angle between two l.s. planes)
are estimated using the full covariance matrix. The cell e.s.d.'s are taken
into account individually in the estimation of e.s.d.'s in distances, angles
and torsion angles; correlations between e.s.d.'s in cell parameters are only
used when they are defined by crystal symmetry. An approximate (isotropic)
treatment of cell e.s.d.'s is used for estimating e.s.d.'s involving l.s.
planes.
;
loop_
    _geom_bond_atom_site_label_1
    _geom_bond_atom_site_label_2
    _geom_bond_site_symmetry_2
    _geom_bond_distance
    _geom_bond_publ_flag
    O1 C3 . 1.3619(12) ?
    O1 C7 . 1.4233(13) ?
    O2 C4 . 1.3789(12) ?
    O2 C8 . 1.4223(13) ?
    O3 C9 . 1.2438(13) ?
    N1 C1 . 1.3777(13) ?
    N1 C10 . 1.4577(13) ?
    N1 H1 . 0.895(8) ?
    N2 C9 . 1.3487(14) ?
    N2 C10 . 1.4650(13) ?
    N2 H2 . 0.903(9) ?
    C1 C6 . 1.4009(14) ?
    C1 C2 . 1.4064(14) ?
    C2 C3 . 1.3791(15) ?
    C2 H2A . 0.9300 ?
    C3 C4 . 1.4164(15) ?
    C4 C5 . 1.3737(15) ?
    C5 C6 . 1.4060(14) ?
    C5 H5 . 0.9300 ?
    C6 C9 . 1.4735(14) ?
    C7 H7A . 0.9600 ?
    C7 H7B . 0.9600 ?
    C7 H7C . 0.9600 ?
    C8 H8A . 0.9600 ?
    C8 H8B . 0.9600 ?
    C8 H8C . 0.9600 ?
    C10 C11 . 1.5246(14) ?
    C10 C15 . 1.5381(14) ?
    C11 C12 . 1.5280(14) ?
    C11 H11A . 0.9700 ?
    C11 H11B . 0.9700 ?
    C12 C13 . 1.5246(16) ?
    C12 H12A . 0.9700 ?
    C12 H12B . 0.9700 ?
    C13 C14 . 1.5261(16) ?
    C13 H13A . 0.9700 ?
    C13 H13B . 0.9700 ?
    C14 C15 . 1.5250(15) ?
    C14 H14A . 0.9700 ?
    C14 H14B . 0.9700 ?
    C15 H15A . 0.9700 ?
    C15 H15B . 0.9700 ?
loop_
    _geom_angle_atom_site_label_1
    _geom_angle_atom_site_label_2
    _geom_angle_atom_site_label_3
    _geom_angle_site_symmetry_1
    _geom_angle_site_symmetry_3
    _geom_angle
    _geom_angle_publ_flag
    C3 O1 C7 . . 117.79(9) ?
    C4 O2 C8 . . 116.47(8) ?
    C1 N1 C10 . . 117.69(8) ?
    C1 N1 H1 . . 118.0(9) ?
    C10 N1 H1 . . 117.8(9) ?
    C9 N2 C10 . . 122.33(9) ?
    C9 N2 H2 . . 117.4(9) ?
    C10 N2 H2 . . 118.6(9) ?
    N1 C1 C6 . . 119.15(9) ?
    N1 C1 C2 . . 121.38(9) ?
    C6 C1 C2 . . 119.37(9) ?
    C3 C2 C1 . . 120.05(10) ?
    C3 C2 H2A . . 120.0 ?
    C1 C2 H2A . . 120.0 ?
    O1 C3 C2 . . 124.84(10) ?
    O1 C3 C4 . . 114.59(9) ?
    C2 C3 C4 . . 120.57(9) ?
    C5 C4 O2 . . 125.64(9) ?
    C5 C4 C3 . . 119.36(10) ?
    O2 C4 C3 . . 115.00(9) ?
    C4 C5 C6 . . 120.60(10) ?
    C4 C5 H5 . . 119.7 ?
    C6 C5 H5 . . 119.7 ?
    C1 C6 C5 . . 119.92(9) ?
    C1 C6 C9 . . 119.31(9) ?
    C5 C6 C9 . . 120.32(9) ?
    O1 C7 H7A . . 109.5 ?
    O1 C7 H7B . . 109.5 ?
    H7A C7 H7B . . 109.5 ?
    O1 C7 H7C . . 109.5 ?
    H7A C7 H7C . . 109.5 ?
    H7B C7 H7C . . 109.5 ?
    O2 C8 H8A . . 109.5 ?
    O2 C8 H8B . . 109.5 ?
    H8A C8 H8B . . 109.5 ?
    O2 C8 H8C . . 109.5 ?
    H8A C8 H8C . . 109.5 ?
    H8B C8 H8C . . 109.5 ?
    O3 C9 N2 . . 122.27(9) ?
    O3 C9 C6 . . 122.49(10) ?
    N2 C9 C6 . . 115.13(9) ?
    N1 C10 N2 . . 106.68(8) ?
    N1 C10 C11 . . 109.84(8) ?
    N2 C10 C11 . . 108.70(8) ?
    N1 C10 C15 . . 112.31(9) ?
    N2 C10 C15 . . 109.43(8) ?
    C11 C10 C15 . . 109.77(8) ?
    C10 C11 C12 . . 113.10(8) ?
    C10 C11 H11A . . 109.0 ?
    C12 C11 H11A . . 109.0 ?
    C10 C11 H11B . . 109.0 ?
    C12 C11 H11B . . 109.0 ?
    H11A C11 H11B . . 107.8 ?
    C13 C12 C11 . . 111.16(9) ?
    C13 C12 H12A . . 109.4 ?
    C11 C12 H12A . . 109.4 ?
    C13 C12 H12B . . 109.4 ?
    C11 C12 H12B . . 109.4 ?
    H12A C12 H12B . . 108.0 ?
    C12 C13 C14 . . 111.41(9) ?
    C12 C13 H13A . . 109.3 ?
    C14 C13 H13A . . 109.3 ?
    C12 C13 H13B . . 109.3 ?
    C14 C13 H13B . . 109.3 ?
    H13A C13 H13B . . 108.0 ?
    C15 C14 C13 . . 110.82(9) ?
    C15 C14 H14A . . 109.5 ?
    C13 C14 H14A . . 109.5 ?
    C15 C14 H14B . . 109.5 ?
    C13 C14 H14B . . 109.5 ?
    H14A C14 H14B . . 108.1 ?
    C14 C15 C10 . . 112.59(9) ?
    C14 C15 H15A . . 109.1 ?
    C10 C15 H15A . . 109.1 ?
    C14 C15 H15B . . 109.1 ?
    C10 C15 H15B . . 109.1 ?
    H15A C15 H15B . . 107.8 ?
loop_
    _geom_torsion_atom_site_label_1
    _geom_torsion_atom_site_label_2
    _geom_torsion_atom_site_label_3
    _geom_torsion_atom_site_label_4
    _geom_torsion_site_symmetry_1
    _geom_torsion_site_symmetry_2
    _geom_torsion_site_symmetry_3
    _geom_torsion_site_symmetry_4
    _geom_torsion
    _geom_torsion_publ_flag
    C10 N1 C1 C6 . . . . 24.75(14) ?
    C10 N1 C1 C2 . . . . -158.81(9) ?
    N1 C1 C2 C3 . . . . -177.33(9) ?
    C6 C1 C2 C3 . . . . -0.90(15) ?
    C7 O1 C3 C2 . . . . -10.82(15) ?
    C7 O1 C3 C4 . . . . 169.32(9) ?
    C1 C2 C3 O1 . . . . 177.71(9) ?
    C1 C2 C3 C4 . . . . -2.43(15) ?
    C8 O2 C4 C5 . . . . 10.36(15) ?
    C8 O2 C4 C3 . . . . -168.79(9) ?
    O1 C3 C4 C5 . . . . -176.12(9) ?
    C2 C3 C4 C5 . . . . 4.01(15) ?
    O1 C3 C4 O2 . . . . 3.09(13) ?
    C2 C3 C4 O2 . . . . -176.78(9) ?
    O2 C4 C5 C6 . . . . 178.66(9) ?
    C3 C4 C5 C6 . . . . -2.21(15) ?
    N1 C1 C6 C5 . . . . 179.18(9) ?
    C2 C1 C6 C5 . . . . 2.67(15) ?
    N1 C1 C6 C9 . . . . 6.90(14) ?
    C2 C1 C6 C9 . . . . -169.61(9) ?
    C4 C5 C6 C1 . . . . -1.10(15) ?
    C4 C5 C6 C9 . . . . 171.11(9) ?
    C10 N2 C9 O3 . . . . 165.20(10) ?
    C10 N2 C9 C6 . . . . -18.58(14) ?
    C1 C6 C9 O3 . . . . 165.95(10) ?
    C5 C6 C9 O3 . . . . -6.30(16) ?
    C1 C6 C9 N2 . . . . -10.26(14) ?
    C5 C6 C9 N2 . . . . 177.49(9) ?
    C1 N1 C10 N2 . . . . -48.06(12) ?
    C1 N1 C10 C11 . . . . -165.70(9) ?
    C1 N1 C10 C15 . . . . 71.83(11) ?
    C9 N2 C10 N1 . . . . 46.21(13) ?
    C9 N2 C10 C11 . . . . 164.60(9) ?
    C9 N2 C10 C15 . . . . -75.52(12) ?
    N1 C10 C11 C12 . . . . -70.47(11) ?
    N2 C10 C11 C12 . . . . 173.15(8) ?
    C15 C10 C11 C12 . . . . 53.49(11) ?
    C10 C11 C12 C13 . . . . -54.58(12) ?
    C11 C12 C13 C14 . . . . 54.73(12) ?
    C12 C13 C14 C15 . . . . -55.51(12) ?
    C13 C14 C15 C10 . . . . 55.82(12) ?
    N1 C10 C15 C14 . . . . 68.32(11) ?
    N2 C10 C15 C14 . . . . -173.39(8) ?
    C11 C10 C15 C14 . . . . -54.19(11) ?
loop_
    _geom_hbond_atom_site_label_D
    _geom_hbond_atom_site_label_H
    _geom_hbond_atom_site_label_A
    _geom_hbond_site_symmetry_A
    _geom_hbond_distance_DH
    _geom_hbond_distance_HA
    _geom_hbond_distance_DA
    _geom_hbond_angle_DHA
    N2 H2 O3 3_667 0.903(9) 1.979(9) 2.8801(13) 175.7(13)
    N1 H1 O2 2_556 0.895(8) 2.347(9) 3.2267(14) 167.5(12)
data_global
_journal_date_recd_electronic     2011-10-27
_journal_date_accepted     2011-11-16
_journal_name_full     'Acta Crystallographica, Section E'
_journal_year     2011
_journal_volume     67
_journal_issue     12
_journal_page_first     o3389
_journal_page_last     o3389
_journal_paper_category     QO
_journal_coeditor_code     BG2428
_publ_contact_author_name     'Li-Jun Zhang'
_publ_contact_author_address
;
#School of Chemistry and Chemical Engineering,
Tianjin University of Technology, Tianjin 300384, People's Republic of China
;
_publ_contact_author_email     cdlijun2002@tjut.edu.cn
_publ_contact_author_fax     86-022-60214254
_publ_contact_author_phone     86-022-60214259
_publ_section_title
;\
6',7'-Dimethoxy-1',2'-dihydrospiro[cyclohexane-1,2'-quinazolin]-4'(3'<i>H</i>)-\
one
;
loop_
    _publ_author_name
    _publ_author_address
    'Zhang, Li-Jun'
;
School of Chemistry and Chemical Engineering,
Tianjin University of Technology, Tianjin 300384, People's Republic of China
;
    'Song, Yang'
;
School of Chemistry and Chemical Engineering,
Tianjin University of Technology, Tianjin 300384, People's Republic of China
;
    'Luo, Xiang-Ning'
;
School of Chemistry and Chemical Engineering,
Tianjin University of Technology, Tianjin 300384, People's Republic of China
;
    'Li, Hui'
;
School of Chemistry and Chemical Engineering,
Tianjin University of Technology, Tianjin 300384, People's Republic of China
;
