# Supplementary material for: 6′,7′-Dimeth­oxy-1′,2′-dihydro­spiro­[cyclo­hexane-1,2′-quinazolin]-4′(3′H)-one
Source: Acta Crystallogr Sect E Struct Rep Online. 2011 Nov 23;67(Pt 12):o3389. doi: 10.1107/S1600536811048732 (PMC3239030; doi:10.1107/S1600536811048732)
Supplement: Supplementary file 2 [file e-67-o3389-Isup2.hkl]

# 
# h,k,l, Fc-squared, Fo-squared, sigma(Fo-squared) and status flag 
# 
data_I
_shelx_title ' R080327B in P2(1)/c' 
_shelx_refln_list_code          4 
_shelx_F_calc_maximum       82.82 
_exptl_crystal_F_000       592.00 
_reflns_d_resolution_high  0.7599 
 
loop_ 
 _symmetry_equiv_pos_as_xyz 
 'x, y, z' 
 '-x, y+1/2, -z+1/2' 
 '-x, -y, -z' 
 'x, -y-1/2, z-1/2' 
 
_cell_length_a    11.6665 
_cell_length_b     9.6376 
_cell_length_c    12.3073 
_cell_angle_alpha  90.000 
_cell_angle_beta  101.023 
_cell_angle_gamma  90.000 
 
_shelx_F_squared_multiplier     1.000 
 
loop_ 
 _refln_index_h 
 _refln_index_k 
 _refln_index_l 
 _refln_F_squared_calc 
 _refln_F_squared_meas 
 _refln_F_squared_sigma 
 _refln_observed_status 
   1   0   0      948.48      880.46      6.09 o 
   2   0   0        0.03        0.10      0.27 o 
   4   0   0     5092.83     5055.87     51.45 o 
   6   0   0     2851.88     3071.05     20.78 o 
   7   0   0      967.61      973.43     12.72 o 
   8   0   0      294.32      311.97      5.27 o 
   9   0   0       43.38       45.34      1.92 o 
  10   0   0        9.80        8.96      2.87 o 
  11   0   0      454.47      378.01      7.75 o 
  12   0   0      120.75      104.66      4.04 o 
  13   0   0      263.29      293.26     13.21 o 
   1   1   0     2142.86     2053.67     19.81 o 
   2   1   0      583.17      487.82      3.90 o 
   3   1   0     3836.37     3696.06     34.04 o 
   4   1   0        1.51        1.90      0.41 o 
   5   1   0      892.36      816.59      5.26 o 
   6   1   0     1241.86     1250.31      9.60 o 
   7   1   0       16.80       23.52      0.80 o 
   8   1   0      286.44      311.55      3.45 o 
   9   1   0       83.00       68.87      1.54 o 
  10   1   0       84.39       81.34      1.99 o 
  11   1   0       17.12       10.76      2.11 o 
  12   1   0      239.20      222.56      4.60 o 
  13   1   0       28.29       24.20      8.69 o 
  14   1   0        0.07        1.38      2.22 o 
   1   2   0      291.93      259.71      2.65 o 
   2   2   0     6859.15     6844.19    154.26 o 
   3   2   0       35.28       37.62      0.65 o 
   4   2   0      290.85      278.21      3.22 o 
   5   2   0      129.69      136.84      1.40 o 
   6   2   0     2999.12     3161.55     24.04 o 
   7   2   0      136.87      147.05      1.90 o 
   8   2   0       11.74       12.12      0.96 o 
   9   2   0      234.47      254.12      2.53 o 
  10   2   0      232.53      255.43      5.96 o 
  11   2   0      108.17       79.27      2.47 o 
  12   2   0       11.97        5.17      1.74 o 
  13   2   0        2.04        4.30      2.44 o 
  14   2   0       34.95       27.81      9.60 o 
   1   3   0      677.87      623.33      6.59 o 
   2   3   0     1923.13     1796.05     11.98 o 
   3   3   0      217.53      223.22      2.03 o 
   4   3   0      698.66      635.14      6.77 o 
   5   3   0       26.19       37.04      0.69 o 
   6   3   0      427.34      387.58      5.70 o 
   7   3   0      183.61      181.43      1.92 o 
   8   3   0      524.50      499.72     10.13 o 
   9   3   0      172.96      181.27      3.25 o 
  10   3   0       65.13       63.65      2.52 o 
  11   3   0       48.37       47.43      3.03 o 
  12   3   0       12.11        6.44      2.55 o 
  13   3   0      166.19      168.93      4.43 o 
  14   3   0       17.60       23.44      8.46 o 
   0   4   0      478.38      440.88      7.28 o 
   1   4   0       39.26       42.12      0.83 o 
   2   4   0       35.06       33.60      0.83 o 
   3   4   0      457.69      467.14      5.89 o 
   4   4   0       63.84       74.32      1.08 o 
   5   4   0      290.03      291.97      2.69 o 
   6   4   0        1.31        1.09      0.60 o 
   7   4   0       25.73       24.42      1.09 o 
   8   4   0      388.30      406.54      4.34 o 
   9   4   0      227.38      215.05      3.76 o 
  10   4   0      125.58      132.55      3.71 o 
  11   4   0       63.62       70.74      3.82 o 
  12   4   0       27.74       35.93      4.54 o 
  13   4   0       12.84        8.77      3.59 o 
  14   4   0       39.11       36.99     13.93 o 
   1   5   0       66.38       69.40      1.25 o 
   2   5   0     1071.79     1086.82     12.69 o 
   3   5   0     3536.61     3624.52     23.69 o 
   4   5   0      255.52      295.05      3.03 o 
   5   5   0       25.05       29.09      1.05 o 
   6   5   0        0.38        0.98      0.50 o 
   7   5   0        7.08        9.33      0.71 o 
   8   5   0     1974.14     1932.35     19.26 o 
   9   5   0      712.41      755.86      9.27 o 
  10   5   0      183.62      169.80      4.18 o 
  11   5   0       13.79       14.74      3.15 o 
  12   5   0       70.57       74.41      4.73 o 
  13   5   0        1.20        2.08      2.20 o 
   0   6   0      829.94      773.46     11.45 o 
   1   6   0      278.77      274.40      3.63 o 
   2   6   0      138.78      141.98      2.72 o 
   3   6   0       11.33       11.74      1.86 o 
   4   6   0      513.57      481.33      6.70 o 
   5   6   0       92.73       98.55      1.88 o 
   6   6   0       84.51       94.61      1.51 o 
   7   6   0     1420.52     1424.90     19.81 o 
   8   6   0      133.90      133.36      3.31 o 
   9   6   0      368.83      384.43      6.96 o 
  10   6   0      115.57      122.09      4.09 o 
  11   6   0       35.05       32.07      6.72 o 
  12   6   0       71.58       64.08     14.94 o 
  13   6   0        0.53       -0.17      2.59 o 
   1   7   0      339.76      359.80      5.45 o 
   2   7   0       24.67       30.53      3.17 o 
   3   7   0      332.92      357.18      5.59 o 
   4   7   0       43.43       40.02      2.00 o 
   5   7   0        2.54        4.13      1.59 o 
   6   7   0       40.96       32.67      1.72 o 
   7   7   0        1.09        1.66      1.87 o 
   8   7   0     1298.43     1340.69     26.29 o 
   9   7   0      287.03      298.70      5.69 o 
  10   7   0       37.43       41.12      4.70 o 
  11   7   0       32.50       30.07      8.43 o 
  12   7   0       51.99       49.81     13.60 o 
   0   8   0      125.09      124.61      4.19 o 
   1   8   0       22.27       26.86      4.65 o 
   2   8   0        1.42        2.02      1.72 o 
   3   8   0       22.74       18.96      3.19 o 
   4   8   0       16.17       19.06      3.86 o 
   5   8   0       79.53       70.22      2.57 o 
   6   8   0      312.51      318.64      5.74 o 
   7   8   0       32.62       30.66      2.65 o 
   8   8   0       49.01       45.98      8.01 o 
   9   8   0       14.59       14.67      3.40 o 
  10   8   0       26.77       25.31      7.33 o 
  11   8   0        0.38       -1.12      2.95 o 
   1   9   0        2.67        2.43      1.50 o 
   2   9   0       15.30       15.66      2.73 o 
   3   9   0       83.16       89.12      2.98 o 
   4   9   0       19.61       21.86      3.99 o 
   5   9   0       25.95       21.61      3.59 o 
   6   9   0      169.01      171.23      4.20 o 
   7   9   0      111.79      122.00      4.63 o 
   8   9   0       62.81       63.81      4.51 o 
   9   9   0        5.42        5.69      3.20 o 
  10   9   0      366.18      392.67     14.87 o 
   0  10   0      683.86      726.46     18.20 o 
   1  10   0      346.02      339.50      5.96 o 
   2  10   0        0.84        1.83      1.62 o 
   3  10   0        0.03       -0.15      1.69 o 
   4  10   0        6.18        8.10      2.20 o 
   5  10   0       13.41       11.25      3.45 o 
   6  10   0      105.35       96.87      5.38 o 
   7  10   0       22.01       23.64      5.41 o 
   8  10   0        6.47        8.45      3.18 o 
   9  10   0        2.66        2.35      3.22 o 
   1  11   0       27.40       23.25      3.79 o 
   2  11   0       69.18       67.30      4.01 o 
   3  11   0        0.25        2.20      1.63 o 
   4  11   0      260.41      286.76      5.49 o 
   5  11   0       38.05       35.33     10.08 o 
   6  11   0        0.56        1.99      2.08 o 
   7  11   0       36.94       32.71      8.92 o 
   0  12   0      129.68      125.89      6.62 o 
   1  12   0       38.84       37.36      6.40 o 
   2  12   0       31.57       21.83      5.26 o 
   3  12   0       12.43       11.22      3.26 o 
   4  12   0        5.10        4.50      2.17 o 
 -14   1   1       65.89       62.11      4.97 o 
 -13   1   1        0.11        2.25      1.49 o 
 -12   1   1      246.45      250.36      3.76 o 
 -11   1   1       29.66       12.63      2.87 o 
 -10   1   1      278.88      257.30      3.10 o 
  -9   1   1      206.83      229.41      3.53 o 
  -8   1   1      530.35      582.12      7.23 o 
  -7   1   1       15.57       12.62      0.86 o 
  -6   1   1        5.44        2.20      0.65 o 
  -5   1   1     2390.38     2486.81     12.73 o 
  -4   1   1     1816.46     1716.62     10.64 o 
  -3   1   1     1233.42     1110.72      8.50 o 
  -2   1   1     3942.51     3873.15     78.48 o 
  -1   1   1     1678.92     1635.33      6.62 o 
   2   1   1     4464.65     4330.59     41.86 o 
   3   1   1      161.51      163.22      1.65 o 
   4   1   1      165.87      171.67      1.45 o 
   5   1   1       19.66       19.45      0.62 o 
   6   1   1      699.77      807.80      5.93 o 
   7   1   1        1.22        0.53      0.43 o 
   8   1   1       22.02       34.32      1.06 o 
   9   1   1        8.00        6.33      1.15 o 
  10   1   1       96.41       69.38      1.78 o 
  11   1   1       58.17       58.38      2.38 o 
  12   1   1       23.61       12.61      4.56 o 
  13   1   1       34.34       36.53      5.21 o 
  14   1   1       36.17       18.54     10.34 o 
 -14   2   1        1.50        4.23      3.09 o 
 -13   2   1        6.68        7.72      2.21 o 
 -12   2   1       61.62       70.25      2.52 o 
 -11   2   1      800.66      759.81      8.56 o 
 -10   2   1       38.58       46.20      1.72 o 
  -9   2   1        3.33        2.03      0.86 o 
  -8   2   1       14.56       16.10      1.03 o 
  -7   2   1      160.17      194.85      2.01 o 
  -6   2   1     1265.41     1229.24      8.97 o 
  -5   2   1     1535.65     1501.10      9.32 o 
  -4   2   1       59.42       67.44      0.99 o 
  -3   2   1      774.70      708.78      4.65 o 
  -2   2   1       91.03       73.17      0.87 o 
   0   2   1      530.92      459.51      2.77 o 
   1   2   1       19.39       16.70      0.40 o 
   2   2   1     2270.20     2176.46     14.24 o 
   3   2   1      428.06      446.23      4.39 o 
   4   2   1        3.58        7.48      0.50 o 
   5   2   1        6.59        9.30      0.77 o 
   6   2   1       23.37       27.06      1.07 o 
   7   2   1     1091.66     1148.89     14.22 o 
   8   2   1       85.55       90.41      1.39 o 
   9   2   1      327.56      322.97      3.36 o 
  10   2   1      198.56      196.17      3.40 o 
  11   2   1       51.35       53.50      2.67 o 
  12   2   1        0.00        1.28      1.49 o 
  13   2   1       22.04       14.74      4.13 o 
  14   2   1       22.36       19.56      8.22 o 
 -14   3   1      129.02      153.36      6.17 o 
 -13   3   1        0.32        4.10      1.61 o 
 -12   3   1       90.13       90.04      3.13 o 
 -11   3   1        5.54        9.35      2.35 o 
 -10   3   1      106.96      101.82      4.02 o 
  -9   3   1      584.86      621.11      9.95 o 
  -8   3   1        6.32        2.53      0.58 o 
  -7   3   1      140.38      159.97      1.82 o 
  -6   3   1        0.66        0.70      0.48 o 
  -5   3   1     1839.03     1887.10     22.98 o 
  -4   3   1      789.41      764.68      5.25 o 
  -3   3   1      135.03      149.10      1.21 o 
  -2   3   1     1015.69      898.30      6.01 o 
  -1   3   1       39.81       52.66      0.72 o 
   0   3   1       50.64       36.40      0.64 o 
   1   3   1      113.26      101.00      0.87 o 
   2   3   1       73.52       63.38      0.86 o 
   3   3   1      496.89      459.69      6.03 o 
   4   3   1      717.18      607.65      4.47 o 
   5   3   1        0.96        1.08      1.32 o 
   6   3   1       16.36       20.38      1.15 o 
   7   3   1       82.09       93.78      1.54 o 
   8   3   1        0.40        1.14      0.82 o 
   9   3   1        1.37        0.99      0.72 o 
  10   3   1        0.52        0.75      1.48 o 
  11   3   1       10.48       12.10      2.77 o 
  12   3   1       54.64       63.90      4.35 o 
  13   3   1       15.19       15.59      4.92 o 
  14   3   1       26.80       26.63     12.25 o 
 -14   4   1      175.94      208.78      6.33 o 
 -13   4   1      177.19      179.06      6.19 o 
 -12   4   1        7.60        8.74      2.94 o 
 -11   4   1       17.88       21.63      4.04 o 
 -10   4   1      145.61      140.69      3.24 o 
  -9   4   1     1604.95     1576.19     36.48 o 
  -8   4   1     1564.83     1467.06     22.34 o 
  -7   4   1        0.94        2.96      0.84 o 
  -6   4   1        1.58        0.84      0.51 o 
  -5   4   1        0.84        4.44      1.02 o 
  -4   4   1      248.18      257.91      2.68 o 
  -3   4   1     1565.68     1591.19     16.52 o 
  -2   4   1      352.69      329.47      3.17 o 
  -1   4   1      196.40      192.94      2.24 o 
   0   4   1       11.07       10.99      1.05 o 
   1   4   1       16.25       20.09      0.69 o 
   2   4   1      214.17      225.56      2.30 o 
   3   4   1        0.01        1.13      0.55 o 
   4   4   1      270.57      246.84      2.04 o 
   5   4   1       10.58        8.17      0.46 o 
   6   4   1       15.23       20.74      0.98 o 
   7   4   1       48.83       47.81      1.41 o 
   8   4   1       21.06       24.36      5.92 o 
   9   4   1       11.00        9.28      2.04 o 
  10   4   1        5.65        6.27      1.88 o 
  11   4   1       28.80       29.94      6.48 o 
  12   4   1       63.11       52.16      3.80 o 
  13   4   1       18.92       20.64      5.69 o 
  14   4   1        5.82        3.25      1.92 o 
 -13   5   1       34.29       28.50      7.61 o 
 -12   5   1       43.44       46.79      9.40 o 
 -11   5   1       16.41       17.89      3.74 o 
 -10   5   1       23.75       23.42      4.35 o 
  -9   5   1      207.24      208.11      4.13 o 
  -8   5   1     1031.95     1005.58     15.34 o 
  -7   5   1       34.78       31.58      1.11 o 
  -6   5   1      126.83      142.69      2.00 o 
  -5   5   1        3.36        3.69      0.85 o 
  -4   5   1        2.48        3.41      0.83 o 
  -3   5   1     1853.20     1924.93     12.46 o 
  -2   5   1      105.11      104.94      1.74 o 
  -1   5   1        6.03        8.77      1.83 o 
   0   5   1      255.90      263.80      2.63 o 
   1   5   1       39.24       46.11      1.10 o 
   2   5   1       61.28       63.10      1.22 o 
   3   5   1       63.47       71.82      1.29 o 
   4   5   1        1.28        1.77      0.68 o 
   5   5   1      358.24      366.23      3.63 o 
   6   5   1      349.76      320.66      4.17 o 
   7   5   1       35.07       35.90      1.18 o 
   8   5   1      403.42      377.96      5.28 o 
   9   5   1        0.15        2.03      1.90 o 
  10   5   1       11.71        7.32      2.28 o 
  11   5   1       32.80       35.00      8.08 o 
  12   5   1        0.56        2.23      1.79 o 
  13   5   1       83.48       90.96      5.02 o 
 -13   6   1        0.17        2.45      3.15 o 
 -12   6   1       27.35       29.17      7.68 o 
 -11   6   1       21.30       18.74      3.91 o 
 -10   6   1       12.77       13.02      3.19 o 
  -9   6   1       88.94       86.70      3.31 o 
  -8   6   1      599.77      607.96      7.59 o 
  -7   6   1        2.19        2.19      1.16 o 
  -6   6   1        0.03        1.31      0.84 o 
  -5   6   1       14.83       13.17      1.39 o 
  -4   6   1        6.69       11.05      2.63 o 
  -3   6   1     1201.51     1210.63     11.42 o 
  -2   6   1       45.58       53.23      1.80 o 
  -1   6   1      146.94      134.76      2.98 o 
   0   6   1        3.64        4.78      1.41 o 
   1   6   1      467.56      455.77      5.59 o 
   2   6   1      474.21      433.66      5.11 o 
   3   6   1      772.70      804.62     10.47 o 
   4   6   1        0.47        2.25      0.68 o 
   5   6   1      143.31      146.20      2.25 o 
   6   6   1      400.53      392.00      4.35 o 
   7   6   1      994.62     1004.19     20.64 o 
   8   6   1        2.59        5.72      1.93 o 
   9   6   1      196.99      194.08      5.04 o 
  10   6   1      408.20      396.01      6.75 o 
  11   6   1       72.08       70.66      4.62 o 
  12   6   1       78.85       90.38      5.54 o 
  13   6   1      146.83      147.52      5.23 o 
 -12   7   1       18.45       17.48      5.97 o 
 -11   7   1        0.37       -0.69      2.94 o 
 -10   7   1        7.93        7.21      2.84 o 
  -9   7   1       15.59       15.08      3.84 o 
  -8   7   1       19.03       20.47      4.27 o 
  -7   7   1       40.16       41.51      2.19 o 
  -6   7   1        3.36        4.82      1.46 o 
  -5   7   1       13.11        9.08      1.99 o 
  -4   7   1       39.39       31.21      2.63 o 
  -3   7   1       16.85       25.96      2.82 o 
  -2   7   1      334.68      325.97      4.98 o 
  -1   7   1        6.17       10.82      1.98 o 
   0   7   1      311.42      307.90      4.65 o 
   1   7   1      243.36      258.27      4.51 o 
   2   7   1     1665.04     1724.84     26.13 o 
   3   7   1       60.89       48.98      2.25 o 
   4   7   1       53.60       58.95      2.05 o 
   5   7   1       36.64       38.42      1.53 o 
   6   7   1        0.23        0.92      0.97 o 
   7   7   1      677.57      669.35     10.86 o 
   8   7   1      923.86      948.73     11.29 o 
   9   7   1      306.99      311.46      6.59 o 
  10   7   1       15.40       12.88      2.88 o 
  11   7   1       14.52       12.16      3.27 o 
  12   7   1       51.75       53.74     12.95 o 
 -11   8   1        2.88        0.83      3.64 o 
 -10   8   1      213.96      224.08      6.89 o 
  -9   8   1       10.98       12.08      3.62 o 
  -8   8   1       11.78       12.49      3.14 o 
  -7   8   1       15.30       16.44      3.29 o 
  -6   8   1       84.89       90.01      2.69 o 
  -5   8   1       67.49       67.29      2.70 o 
  -4   8   1        2.82        3.82      1.48 o 
  -3   8   1       75.82       79.04      3.53 o 
  -2   8   1      358.01      379.90      6.99 o 
  -1   8   1      290.02      299.67      4.66 o 
   0   8   1       39.04       41.24      3.28 o 
   1   8   1       93.62       98.88      2.83 o 
   2   8   1      447.95      471.55      6.06 o 
   3   8   1      377.44      380.90      5.28 o 
   4   8   1      324.33      324.66      4.65 o 
   5   8   1       69.10       67.84      2.17 o 
   6   8   1      297.79      293.57      5.23 o 
   7   8   1      278.74      262.10      5.51 o 
   8   8   1        6.89        6.30      2.49 o 
   9   8   1      167.59      160.78      5.26 o 
  10   8   1      128.67      129.84      5.33 o 
  11   8   1       64.07       50.31     13.74 o 
 -10   9   1      137.54      127.86      6.68 o 
  -9   9   1        0.26        1.30      3.11 o 
  -8   9   1       18.21       14.86      3.91 o 
  -7   9   1       53.34       50.08      4.95 o 
  -6   9   1      181.27      175.01      3.91 o 
  -5   9   1      150.56      152.50      3.60 o 
  -4   9   1      182.79      180.28      3.70 o 
  -3   9   1        7.21        5.56      1.81 o 
  -2   9   1       18.54       19.95      3.47 o 
  -1   9   1       33.18       34.47      6.70 o 
   0   9   1      351.86      372.45      5.89 o 
   1   9   1       97.83       95.47      2.95 o 
   2   9   1      249.37      259.74      4.62 o 
   3   9   1       26.81       26.98      4.62 o 
   4   9   1       22.53       18.93      3.45 o 
   5   9   1       29.56       36.08      3.44 o 
   6   9   1       19.51       18.59      5.02 o 
   7   9   1       15.54       19.92      4.33 o 
   8   9   1       97.41       99.29      4.77 o 
   9   9   1       25.71       22.47      5.35 o 
  10   9   1        1.60        2.78      1.88 o 
  -9  10   1       33.99       30.39      8.36 o 
  -8  10   1       15.35       12.68      5.16 o 
  -7  10   1      149.92      142.83      4.79 o 
  -6  10   1        9.48        4.80      2.62 o 
  -5  10   1      514.24      522.31      8.50 o 
  -4  10   1       56.21       57.00      3.09 o 
  -3  10   1      115.57      114.29      3.28 o 
  -2  10   1       96.96      105.97      3.19 o 
  -1  10   1      277.57      288.97      4.94 o 
   0  10   1      426.25      450.58      6.37 o 
   1  10   1      114.69      116.94      4.01 o 
   2  10   1       53.16       52.18      4.44 o 
   3  10   1      123.41      123.05      3.25 o 
   4  10   1        1.80        1.05      1.68 o 
   5  10   1      201.00      206.62      6.43 o 
   6  10   1       11.19       12.47      3.75 o 
   7  10   1        5.94        4.03      2.78 o 
   8  10   1       34.47       33.83      7.26 o 
   9  10   1       56.24       59.79      6.05 o 
  -7  11   1       90.14       95.84      8.30 o 
  -6  11   1       15.53        6.91      2.11 o 
  -5  11   1       13.31       12.93      4.44 o 
  -4  11   1       38.55       36.36      7.38 o 
  -3  11   1        0.17        2.17      1.60 o 
  -2  11   1       90.69       95.90      4.09 o 
  -1  11   1       92.51       94.10      4.70 o 
   0  11   1      286.97      291.45      5.78 o 
   1  11   1      201.96      198.37      4.68 o 
   2  11   1       14.94       13.19      2.70 o 
   3  11   1      127.10      131.27      3.69 o 
   4  11   1       17.51       14.78      4.52 o 
   5  11   1       81.33       92.01      5.87 o 
   6  11   1      137.30      139.79      5.62 o 
   7  11   1        0.01        1.68      1.91 o 
  -4  12   1       24.56       18.74      5.39 o 
  -3  12   1      117.98      134.26      4.09 o 
  -2  12   1       35.10       29.78      5.49 o 
  -1  12   1      256.23      247.90      5.29 o 
   0  12   1      425.56      429.77      6.50 o 
   1  12   1       90.70       92.57      4.26 o 
   2  12   1        2.09        2.83      1.53 o 
   3  12   1        0.11        1.00      2.62 o 
   4  12   1       35.90       29.59      7.47 o 
 -14   0   2       57.36       54.10      5.11 o 
 -13   0   2       20.01       17.80      6.18 o 
 -12   0   2      138.12      134.58      3.63 o 
 -11   0   2       15.20       17.86      3.61 o 
 -10   0   2      144.71      135.77      5.38 o 
  -9   0   2      134.80      126.42      3.98 o 
  -8   0   2      202.91      196.86      3.34 o 
  -7   0   2        5.77        4.46      1.31 o 
  -6   0   2        3.86        9.15      1.13 o 
  -5   0   2     1174.00     1135.89     12.24 o 
  -4   0   2        0.91        0.37      0.50 o 
  -2   0   2      170.87      126.91      2.97 o 
  -1   0   2        2.94        4.86      0.58 o 
   0   0   2      549.77      450.27      6.40 o 
   1   0   2      130.70      132.90      2.09 o 
   3   0   2      902.44      787.11     10.82 o 
   4   0   2     2709.15     2879.44     29.26 o 
   5   0   2      860.24      871.76      6.20 o 
   6   0   2      334.82      384.90      3.83 o 
   7   0   2       16.52       16.36      1.43 o 
   8   0   2       13.82       13.28      1.92 o 
   9   0   2      102.66      110.95      5.23 o 
  10   0   2     1060.65      925.51     11.87 o 
  11   0   2     1019.29      936.13     45.15 o 
  12   0   2        1.07        1.52      1.53 o 
  13   0   2      173.23      173.86     12.02 o 
  14   0   2       98.21       97.35     21.03 o 
 -14   1   2        6.92        5.34      4.83 o 
 -13   1   2       42.05       35.53      3.71 o 
 -12   1   2        9.23        7.43      2.01 o 
 -11   1   2        0.03        1.29      0.67 o 
 -10   1   2      209.11      192.34      2.82 o 
  -9   1   2        7.48       11.72      2.17 o 
  -8   1   2        0.14        0.79      0.66 o 
  -7   1   2        8.01        6.19      1.05 o 
  -6   1   2       29.76       20.79      0.61 o 
  -5   1   2      761.85      683.74      7.38 o 
  -4   1   2     2059.53     1957.10     13.76 o 
  -3   1   2       48.03       52.76      0.85 o 
  -2   1   2        4.78        7.64      0.78 o 
  -1   1   2     3701.84     3842.67     37.16 o 
   0   1   2     3232.10     3280.26     15.94 o 
   1   1   2      511.32      422.15      2.19 o 
   2   1   2      345.42      357.56      2.85 o 
   3   1   2        0.00        1.09      0.32 o 
   4   1   2      419.84      433.26      4.59 o 
   5   1   2     1307.62     1315.88      5.53 o 
   6   1   2        4.71        5.67      0.56 o 
   7   1   2       13.62       16.68      0.63 o 
   8   1   2       45.40       38.15      1.03 o 
   9   1   2      212.43      224.26      2.63 o 
  10   1   2      107.76       91.80      2.33 o 
  11   1   2       39.12       38.79      2.48 o 
  12   1   2        4.51        3.72      2.03 o 
  13   1   2        1.98        6.19      4.43 o 
  14   1   2       13.62       12.39      6.89 o 
 -15   2   2      136.96      144.95      8.32 o 
 -14   2   2      196.73      195.43      9.06 o 
 -13   2   2       22.95       17.34      5.29 o 
 -12   2   2      218.55      220.61      3.94 o 
 -11   2   2       85.59       88.83      2.30 o 
 -10   2   2     1230.39     1226.25     12.59 o 
  -9   2   2      148.25      149.99      2.35 o 
  -8   2   2        0.98       -0.08      0.55 o 
  -7   2   2      370.49      376.10      3.50 o 
  -6   2   2     1395.13     1433.79     10.45 o 
  -5   2   2      162.21      141.36      1.56 o 
  -4   2   2        9.78        5.50      0.80 o 
  -3   2   2      195.72      194.72      1.43 o 
  -2   2   2       73.05       82.47      0.87 o 
   0   2   2     5839.03     6049.08    399.96 o 
   1   2   2     4245.50     4195.60     20.67 o 
   2   2   2     1076.24      999.87      8.09 o 
   3   2   2      421.75      398.98      4.39 o 
   4   2   2      767.18      761.52      8.42 o 
   5   2   2       84.18       85.49      1.03 o 
   6   2   2        9.17        7.61      0.53 o 
   7   2   2      136.03      147.43      2.42 o 
   8   2   2       16.65       11.77      1.04 o 
   9   2   2       37.48       34.62      1.73 o 
  10   2   2      103.09       75.05      2.94 o 
  11   2   2       72.09       65.26      3.68 o 
  12   2   2       27.94       21.15      6.41 o 
  13   2   2       78.21       83.51      8.18 o 
  14   2   2      162.77      178.43      9.33 o 
 -14   3   2        7.14        5.92      2.46 o 
 -13   3   2      188.72      193.32      5.13 o 
 -12   3   2       23.47       34.12      3.46 o 
 -11   3   2      346.19      336.70      6.62 o 
 -10   3   2       42.09       38.61      1.66 o 
  -9   3   2      574.44      618.76      5.48 o 
  -8   3   2      326.73      296.35      3.93 o 
  -7   3   2     2591.92     2663.86     19.03 o 
  -6   3   2     1413.85     1429.46     12.91 o 
  -5   3   2      104.75       88.40      1.15 o 
  -4   3   2     4967.75     5539.81     45.45 o 
  -3   3   2      414.67      424.52      5.98 o 
  -2   3   2      715.31      679.15      6.32 o 
   0   3   2      143.27      125.03      1.34 o 
   1   3   2       22.91       30.34      0.58 o 
   2   3   2     1575.40     1535.54     12.79 o 
   3   3   2     2269.21     2285.60     20.33 o 
   4   3   2        8.13       10.15      0.46 o 
   5   3   2      283.45      320.47      5.00 o 
   6   3   2        2.02        1.42      0.42 o 
   7   3   2       93.21       95.29      2.25 o 
   8   3   2      209.57      215.37      2.33 o 
   9   3   2       20.47       26.54      8.05 o 
  10   3   2       12.57       17.29      3.86 o 
  11   3   2        0.30        1.32      1.55 o 
  12   3   2       40.27       35.80      4.09 o 
  13   3   2       26.20       26.39      7.94 o 
  14   3   2       56.68       69.91     12.67 o 
 -14   4   2        0.36        2.58      1.98 o 
 -13   4   2       15.39       19.49      4.57 o 
 -12   4   2       84.49       69.84      4.62 o 
 -11   4   2       63.74       66.26      2.96 o 
 -10   4   2        2.37        3.57      1.35 o 
  -9   4   2      129.15      124.16      2.58 o 
  -8   4   2     1743.38     1659.16     18.67 o 
  -7   4   2      178.55      200.06      3.35 o 
  -6   4   2        6.73        6.02      1.16 o 
  -5   4   2      379.56      371.95      3.34 o 
  -4   4   2     2522.45     2588.75     16.28 o 
  -3   4   2       15.76       19.66      0.80 o 
  -2   4   2      296.11      329.20      2.12 o 
  -1   4   2      393.24      406.97      3.73 o 
   0   4   2      359.43      385.61      2.74 o 
   1   4   2        2.20        1.87      0.53 o 
   2   4   2      969.14      961.59      6.94 o 
   3   4   2      116.10      134.07      1.52 o 
   4   4   2        5.61        9.89      0.52 o 
   5   4   2      830.25      755.33     12.19 o 
   6   4   2       41.63       32.98      0.99 o 
   7   4   2      681.39      736.12     14.99 o 
   8   4   2      525.94      531.22      8.24 o 
   9   4   2       86.81       89.11      3.28 o 
  10   4   2       26.71       28.65      6.33 o 
  11   4   2        3.12        3.85      2.22 o 
  12   4   2       23.04       18.52      5.26 o 
  13   4   2        6.45        3.38      1.48 o 
 -14   5   2        4.51        4.53      1.86 o 
 -13   5   2      287.05      303.89      9.02 o 
 -12   5   2        1.99        3.89      2.37 o 
 -11   5   2       68.40       74.69      7.06 o 
 -10   5   2        1.00        3.20      1.61 o 
  -9   5   2       24.00       26.81      1.79 o 
  -8   5   2       19.67       19.45      3.51 o 
  -7   5   2       13.98       11.99      2.16 o 
  -6   5   2       97.31      108.53      1.91 o 
  -5   5   2      502.64      521.96      4.61 o 
  -4   5   2      217.83      234.94      2.86 o 
  -3   5   2       20.27       25.91      1.29 o 
  -2   5   2      505.65      569.00      5.23 o 
  -1   5   2      312.63      335.16      4.95 o 
   0   5   2       84.69       85.95      1.70 o 
   1   5   2      187.82      164.36      1.82 o 
   2   5   2       20.88       35.09      1.13 o 
   3   5   2      259.24      275.38      2.85 o 
   4   5   2       85.88       87.66      1.12 o 
   5   5   2      278.12      278.48      3.36 o 
   6   5   2       10.01        7.64      0.68 o 
   7   5   2     1335.48     1345.81     24.33 o 
   8   5   2     2123.75     2151.21     50.80 o 
   9   5   2      108.65      110.05      3.98 o 
  10   5   2       20.90       20.67      3.65 o 
  11   5   2        0.00        2.05      1.58 o 
  12   5   2       39.09       45.68      5.02 o 
  13   5   2      493.69      611.38     12.98 o 
 -13   6   2        0.37       -3.22      3.29 o 
 -12   6   2       91.37       99.94      4.67 o 
 -11   6   2       79.26       78.20      5.02 o 
 -10   6   2       23.08       21.09      4.53 o 
  -9   6   2        2.89        3.88      1.58 o 
  -8   6   2      353.84      341.80      4.38 o 
  -7   6   2      239.04      246.85      3.80 o 
  -6   6   2       52.89       46.15      1.85 o 
  -5   6   2        2.47        4.28      1.32 o 
  -4   6   2        0.01        0.50      1.26 o 
  -3   6   2      841.12      910.65      8.92 o 
  -2   6   2      465.88      519.60      6.08 o 
  -1   6   2       14.92       13.62      2.06 o 
   0   6   2       74.20       65.60      1.91 o 
   1   6   2      378.81      392.24      8.25 o 
   2   6   2        0.64        2.13      1.06 o 
   3   6   2      785.75      781.66      6.55 o 
   4   6   2      101.79      106.59      1.85 o 
   5   6   2        1.08        0.94      0.56 o 
   6   6   2      895.34      886.87     11.91 o 
   7   6   2       66.77       62.83      4.47 o 
   8   6   2      402.38      423.47      7.64 o 
   9   6   2     1267.87     1299.58     13.14 o 
  10   6   2       51.23       47.95      5.04 o 
  11   6   2        0.21        0.62      1.90 o 
  12   6   2       20.97       17.52      4.76 o 
 -12   7   2       21.36       17.42      4.13 o 
 -11   7   2      132.98      137.17      6.35 o 
 -10   7   2        3.40        6.53      2.76 o 
  -9   7   2       70.96       70.82      3.01 o 
  -8   7   2      123.20      122.68      3.12 o 
  -7   7   2      217.97      226.04      3.71 o 
  -6   7   2       98.77      106.50      2.90 o 
  -5   7   2       14.22       16.76      3.50 o 
  -4   7   2      641.81      687.59      6.40 o 
  -3   7   2       53.04       56.86      2.22 o 
  -2   7   2       24.52       26.17      4.67 o 
  -1   7   2       17.22       18.00      3.27 o 
   0   7   2      167.62      160.56      3.34 o 
   1   7   2      152.66      151.17      3.40 o 
   2   7   2      771.37      817.97     10.64 o 
   3   7   2      993.24     1054.48     15.43 o 
   4   7   2       35.90       34.48      1.71 o 
   5   7   2       99.63       93.14      2.10 o 
   6   7   2      383.29      383.27      5.75 o 
   7   7   2       84.96       92.48      5.02 o 
   8   7   2     1316.90     1360.68     16.95 o 
   9   7   2      305.20      294.40      6.48 o 
  10   7   2        0.01        1.73      1.85 o 
  11   7   2        8.64       11.29      3.36 o 
  12   7   2      117.37      117.24     11.21 o 
 -11   8   2       31.86       25.45      6.77 o 
 -10   8   2      126.45      122.69      7.41 o 
  -9   8   2      458.05      471.54     10.70 o 
  -8   8   2      104.99      115.23      3.55 o 
  -7   8   2       41.64       38.15      2.71 o 
  -6   8   2       95.95       85.45      2.44 o 
  -5   8   2        7.37       10.32      1.99 o 
  -4   8   2      247.20      241.29      4.01 o 
  -3   8   2      100.99       87.44      3.05 o 
  -2   8   2      173.24      174.13      3.66 o 
  -1   8   2       37.59       44.34      4.76 o 
   0   8   2      580.00      549.33      7.32 o 
   1   8   2      346.60      357.86      4.95 o 
   2   8   2      479.08      494.64      6.53 o 
   3   8   2       16.43       17.11      3.12 o 
   4   8   2      599.49      604.57      6.78 o 
   5   8   2        5.17        3.47      0.96 o 
   6   8   2      174.13      184.91      5.05 o 
   7   8   2        0.26        1.37      1.87 o 
   8   8   2       26.44       24.34      5.31 o 
   9   8   2       19.39       19.94      4.24 o 
  10   8   2       41.11       39.34      9.94 o 
  11   8   2      186.29      176.97      5.47 o 
 -10   9   2      235.73      253.84      7.36 o 
  -9   9   2      168.68      167.16      6.35 o 
  -8   9   2      173.93      180.80      5.33 o 
  -7   9   2       51.95       45.43      6.79 o 
  -6   9   2      155.35      142.73      3.32 o 
  -5   9   2       14.81       12.77      2.98 o 
  -4   9   2       17.39       18.56      3.87 o 
  -3   9   2       20.49       22.75      4.73 o 
  -2   9   2      616.95      619.62     12.01 o 
  -1   9   2       48.36       44.30      4.32 o 
   0   9   2       17.35       19.35      3.08 o 
   1   9   2      133.21      133.60      3.36 o 
   2   9   2      141.08      140.94      3.84 o 
   3   9   2      278.98      272.95      4.50 o 
   4   9   2        0.46        1.57      1.26 o 
   5   9   2       22.33       16.58      4.23 o 
   6   9   2      117.32      112.50      4.60 o 
   7   9   2      107.91      110.35      4.71 o 
   8   9   2       31.81       26.58      6.62 o 
   9   9   2       16.00       13.04      4.25 o 
  10   9   2       84.08       79.64      6.44 o 
  -9  10   2       91.37       89.77      5.75 o 
  -8  10   2        1.42        1.52      3.81 o 
  -7  10   2       51.25       44.82     10.17 o 
  -6  10   2        4.31        3.90      1.74 o 
  -5  10   2        3.03        1.95      2.04 o 
  -4  10   2       15.78       13.65      2.98 o 
  -3  10   2        0.01        1.23      1.17 o 
  -2  10   2       64.14       59.05      3.07 o 
  -1  10   2       30.96       31.11      5.76 o 
   0  10   2        1.40        0.58      1.97 o 
   1  10   2       86.80       79.91      3.23 o 
   2  10   2        1.85        3.49      1.61 o 
   3  10   2       57.97       56.99      3.64 o 
   4  10   2       12.29       10.25      3.54 o 
   5  10   2       99.66      103.58      4.50 o 
   6  10   2      111.97      115.61      4.81 o 
   7  10   2       19.43       14.88      4.08 o 
   8  10   2       57.18       47.82     12.71 o 
  -7  11   2       15.69       12.37      5.27 o 
  -6  11   2        7.88        6.76      2.26 o 
  -5  11   2        1.74        2.33      1.61 o 
  -4  11   2        0.33        1.01      1.50 o 
  -3  11   2        0.94        1.18      1.76 o 
  -2  11   2       16.79       14.83      2.58 o 
  -1  11   2      120.90      119.03      4.26 o 
   0  11   2      680.91      699.40     10.01 o 
   1  11   2      212.19      211.46      4.30 o 
   2  11   2        0.84        2.07      1.71 o 
   3  11   2        5.68        5.43      2.41 o 
   4  11   2       26.37       22.39      4.80 o 
   5  11   2      294.83      301.92      6.81 o 
   6  11   2      219.47      206.00      8.24 o 
  -4  12   2       23.86       20.69      4.85 o 
  -3  12   2        0.04        1.49      1.94 o 
  -2  12   2        9.74        7.05      2.15 o 
  -1  12   2      202.03      207.41      5.13 o 
   0  12   2      212.40      208.68      4.59 o 
   1  12   2        0.20        1.41      1.45 o 
   2  12   2       37.29       28.63      9.26 o 
   3  12   2        9.31        9.17      3.02 o 
   4  12   2        8.27        6.72      2.73 o 
 -15   1   3      226.34      268.01     10.83 o 
 -14   1   3       54.71       65.02      5.43 o 
 -13   1   3       94.04       85.92      3.95 o 
 -12   1   3      192.58      187.79      3.27 o 
 -11   1   3       19.34       15.84      2.45 o 
 -10   1   3       12.97       10.06      1.86 o 
  -9   1   3     1127.66     1118.23     14.47 o 
  -8   1   3       23.30       19.52      0.90 o 
  -7   1   3      593.30      626.39      6.64 o 
  -6   1   3       59.28       72.54      1.09 o 
  -5   1   3       83.67       92.76      1.10 o 
  -4   1   3       57.05       48.45      0.80 o 
  -3   1   3     1336.37     1291.97      7.91 o 
  -2   1   3      258.69      259.57      2.03 o 
   0   1   3     3092.09     3236.22     13.75 o 
   1   1   3       62.42       80.68      0.91 o 
   2   1   3      226.62      188.57      1.93 o 
   3   1   3       71.49       71.48      0.69 o 
   4   1   3      426.02      426.72      5.33 o 
   5   1   3      860.42      919.28      7.25 o 
   6   1   3      373.99      388.57      3.32 o 
   7   1   3      259.07      288.38      2.78 o 
   8   1   3       49.12       47.87      1.13 o 
   9   1   3        1.21        2.25      0.71 o 
  10   1   3       37.18       26.81      2.83 o 
  11   1   3      350.56      295.82      4.54 o 
  12   1   3      267.51      290.77     12.22 o 
  13   1   3        0.00        3.11      2.65 o 
  14   1   3       45.58       25.07     11.87 o 
 -15   2   3      201.48      252.84     10.43 o 
 -14   2   3      319.01      349.25     12.43 o 
 -13   2   3       81.90       77.42      4.27 o 
 -12   2   3        0.09        1.34      1.37 o 
 -11   2   3      143.36      132.57      2.79 o 
 -10   2   3       95.28      100.87      2.16 o 
  -9   2   3     3860.96     3859.54     44.71 o 
  -8   2   3       12.93       11.18      1.20 o 
  -7   2   3        3.40        5.95      1.03 o 
  -6   2   3     1565.39     1503.87      8.46 o 
  -5   2   3      238.44      222.53      3.08 o 
  -4   2   3     2123.31     2056.82     20.05 o 
  -3   2   3     1430.45     1373.38      9.17 o 
  -2   2   3      827.28      758.77      5.32 o 
   0   2   3     5760.07     6134.46     36.90 o 
   1   2   3        8.77       11.84      0.69 o 
   2   2   3       39.49       35.84      0.50 o 
   3   2   3     1037.59     1051.49      8.73 o 
   4   2   3     1646.84     1612.28     10.96 o 
   5   2   3     1332.57     1314.34     11.55 o 
   6   2   3        6.30        7.94      1.83 o 
   7   2   3        4.19        5.53      0.74 o 
   8   2   3      321.36      327.48      6.02 o 
   9   2   3      217.54      196.56      4.73 o 
  10   2   3       75.98       83.52      3.14 o 
  11   2   3      249.23      227.31      4.20 o 
  12   2   3       43.54       36.42     10.12 o 
  13   2   3       22.11       15.63      7.24 o 
  14   2   3       13.16       10.39      5.84 o 
 -14   3   3        6.53        6.89      4.02 o 
 -13   3   3       48.88       50.04     10.51 o 
 -12   3   3      332.94      311.60      5.02 o 
 -11   3   3       54.15       43.22      2.64 o 
 -10   3   3       26.60       28.96      1.72 o 
  -9   3   3     1596.32     1586.92     15.74 o 
  -8   3   3      228.54      234.54      3.13 o 
  -7   3   3      199.77      213.87      2.55 o 
  -6   3   3      400.41      394.32      6.11 o 
  -5   3   3       36.50       35.19      0.89 o 
  -4   3   3      728.38      760.00      4.84 o 
  -3   3   3     1442.93     1447.92     10.30 o 
  -2   3   3      947.86      912.92      6.13 o 
  -1   3   3     4271.19     4436.78     21.77 o 
   0   3   3      760.06      747.79      7.63 o 
   1   3   3      519.42      502.12      6.06 o 
   2   3   3      835.00      948.63     10.26 o 
   3   3   3       13.46        7.69      0.74 o 
   4   3   3      197.27      202.46      5.40 o 
   5   3   3       32.20       24.53      5.85 o 
   6   3   3      119.84      108.68      3.61 o 
   7   3   3       58.11       55.20      2.80 o 
   8   3   3      265.88      270.89      4.93 o 
   9   3   3       43.33       39.88      3.61 o 
  10   3   3      106.16      105.04      3.34 o 
  11   3   3       38.55       35.95      4.78 o 
  12   3   3       58.59       49.62      4.69 o 
  13   3   3        0.90        1.29      3.39 o 
 -14   4   3       23.76       15.97      3.74 o 
 -13   4   3       83.94       83.32      4.52 o 
 -12   4   3       82.48       70.20      3.99 o 
 -11   4   3      358.00      365.99      6.57 o 
 -10   4   3       73.32       72.84      1.97 o 
  -9   4   3     1505.48     1476.60     24.34 o 
  -8   4   3      169.75      177.41      2.66 o 
  -7   4   3      168.19      169.14      2.48 o 
  -6   4   3      902.18      911.65      8.86 o 
  -5   4   3     1242.01     1158.99     11.61 o 
  -4   4   3      759.51      788.66      6.45 o 
  -3   4   3      497.09      585.51      4.14 o 
  -2   4   3     3145.83     3262.14     33.90 o 
  -1   4   3     2553.65     2517.29     16.32 o 
   0   4   3      424.52      420.65      5.02 o 
   1   4   3     1618.64     1560.51     11.26 o 
   2   4   3     1151.27     1156.19     12.35 o 
   3   4   3      922.13      982.29     15.19 o 
   4   4   3      239.36      229.96      2.71 o 
   5   4   3       29.11       35.10      3.14 o 
   6   4   3       86.57       94.51      3.33 o 
   7   4   3      879.67      905.52     17.56 o 
   8   4   3      894.20      859.37     11.29 o 
   9   4   3       70.37       63.86      4.07 o 
  10   4   3       21.61       22.95      4.29 o 
  11   4   3        0.05        2.19      1.29 o 
  12   4   3       12.61       13.39      3.89 o 
  13   4   3       56.57       68.47      6.31 o 
 -14   5   3        6.50        3.07      2.39 o 
 -13   5   3       22.93       21.23      5.22 o 
 -12   5   3       54.36       49.19      6.40 o 
 -11   5   3        2.34        1.79      2.09 o 
 -10   5   3        8.81        7.13      1.95 o 
  -9   5   3        4.16        4.00      1.22 o 
  -8   5   3      262.06      260.33      3.74 o 
  -7   5   3       53.13       54.63      1.67 o 
  -6   5   3       72.88       84.47      1.58 o 
  -5   5   3      205.24      197.37      3.81 o 
  -4   5   3      130.13      134.91      2.13 o 
  -3   5   3      142.68      190.34      2.59 o 
  -2   5   3      171.83      180.42      2.32 o 
  -1   5   3      202.85      225.65      2.94 o 
   0   5   3        0.41        3.24      0.97 o 
   1   5   3      283.76      271.81      2.63 o 
   2   5   3      642.99      678.44      8.75 o 
   3   5   3      941.99      878.84     14.06 o 
   4   5   3      131.50      139.52      1.77 o 
   5   5   3      314.13      317.79      4.84 o 
   6   5   3       10.43       14.75      2.94 o 
   7   5   3       37.04       34.47      7.33 o 
   8   5   3     1384.42     1455.55     19.42 o 
   9   5   3        1.08        0.98      1.77 o 
  10   5   3        6.85        4.59      1.90 o 
  11   5   3       46.05       44.15      8.31 o 
  12   5   3        1.57        4.36      2.32 o 
  13   5   3      117.39      119.43      4.81 o 
 -13   6   3        0.04        3.09      1.87 o 
 -12   6   3       97.60      107.57      5.34 o 
 -11   6   3      363.06      373.78     11.29 o 
 -10   6   3      177.36      167.37      6.16 o 
  -9   6   3      306.45      329.72      5.52 o 
  -8   6   3        7.77        8.66      1.68 o 
  -7   6   3      500.24      520.49      7.15 o 
  -6   6   3        0.32        0.94      1.80 o 
  -5   6   3       44.18       55.06      2.19 o 
  -4   6   3      105.46      116.00      2.82 o 
  -3   6   3      249.37      255.07      3.79 o 
  -2   6   3      193.32      177.92      3.02 o 
  -1   6   3       96.88      104.38      2.24 o 
   0   6   3      382.35      373.89      4.58 o 
   1   6   3      232.61      237.52      4.69 o 
   2   6   3       53.02       65.17      1.58 o 
   3   6   3       92.74       95.12      1.83 o 
   4   6   3        2.16        3.39      0.76 o 
   5   6   3       92.38       91.25      2.58 o 
   6   6   3        3.63        3.73      1.78 o 
   7   6   3      319.68      321.70      6.84 o 
   8   6   3      533.89      533.51     12.38 o 
   9   6   3      138.80      133.82      6.53 o 
  10   6   3        0.00        2.24      2.26 o 
  11   6   3       18.76       17.30      3.58 o 
  12   6   3       17.03       16.23      3.19 o 
 -12   7   3        4.27        3.32      2.82 o 
 -11   7   3        3.64        4.34      1.88 o 
 -10   7   3      196.15      200.35      6.49 o 
  -9   7   3       30.08       25.72      6.18 o 
  -8   7   3       59.29       68.80      2.27 o 
  -7   7   3       78.54       63.71      2.66 o 
  -6   7   3      209.88      221.99      3.65 o 
  -5   7   3       14.11        8.37      1.91 o 
  -4   7   3      254.05      247.74      3.91 o 
  -3   7   3      896.61      902.10      8.09 o 
  -2   7   3      232.29      205.07      3.82 o 
  -1   7   3       60.53       65.14      2.57 o 
   0   7   3        3.56        3.14      1.15 o 
   1   7   3      240.28      249.41      4.65 o 
   2   7   3      337.99      325.59      4.19 o 
   3   7   3       62.54       66.67      2.27 o 
   4   7   3      369.35      363.16      4.92 o 
   5   7   3       30.00       36.82      1.78 o 
   6   7   3        2.92        0.75      2.38 o 
   7   7   3        8.55        9.83      2.69 o 
   8   7   3        0.09        0.89      2.61 o 
   9   7   3        0.32       -2.30      2.49 o 
  10   7   3        4.87        5.96      2.42 o 
  11   7   3       62.95       73.47      8.78 o 
 -11   8   3       15.92       18.97      4.65 o 
 -10   8   3       25.68       18.40      4.59 o 
  -9   8   3      239.59      250.93      8.25 o 
  -8   8   3      240.82      243.60      7.42 o 
  -7   8   3      252.61      219.28      3.84 o 
  -6   8   3      249.91      245.03      4.53 o 
  -5   8   3        0.23        0.83      1.37 o 
  -4   8   3      122.03      114.19      2.90 o 
  -3   8   3      119.35      127.90      3.00 o 
  -2   8   3      150.60      135.07      3.08 o 
  -1   8   3      740.98      783.02      8.84 o 
   0   8   3      232.59      241.20      4.53 o 
   1   8   3       22.54       20.67      3.61 o 
   2   8   3       24.53       27.93      2.89 o 
   3   8   3       41.89       46.45      2.51 o 
   4   8   3       15.33       13.05      2.67 o 
   5   8   3       28.53       22.67      5.39 o 
   6   8   3      225.20      225.29      7.20 o 
   7   8   3       85.78       86.82      5.43 o 
   8   8   3       13.00       11.64      3.96 o 
   9   8   3        7.07        6.26      2.50 o 
  10   8   3       13.21       13.77      4.06 o 
 -10   9   3        2.56        2.54      3.68 o 
  -9   9   3      287.85      298.48     10.46 o 
  -8   9   3       20.55       20.85      5.19 o 
  -7   9   3        0.37        2.23      1.86 o 
  -6   9   3      139.17      141.28      3.36 o 
  -5   9   3      159.97      161.39      5.64 o 
  -4   9   3      135.39      148.52      3.37 o 
  -3   9   3        5.32        2.99      1.65 o 
  -2   9   3      482.88      475.21      6.50 o 
  -1   9   3      813.99      840.91     10.37 o 
   0   9   3      143.86      144.13      3.79 o 
   1   9   3       58.91       60.26      3.04 o 
   2   9   3       24.16       15.75      3.45 o 
   3   9   3        9.51       10.79      2.23 o 
   4   9   3      125.49      121.75      4.78 o 
   5   9   3       18.81       13.21      3.16 o 
   6   9   3       96.58      102.29      4.39 o 
   7   9   3        0.00        2.84      2.48 o 
   8   9   3        2.87        1.88      2.50 o 
   9   9   3       81.57       91.83      5.05 o 
  -9  10   3        4.04        3.07      2.26 o 
  -8  10   3       36.75       55.51     16.86 o 
  -7  10   3       10.23       14.06      2.98 o 
  -6  10   3        3.77        4.99      2.43 o 
  -5  10   3       89.26       79.27      3.37 o 
  -4  10   3        0.09        1.04      1.47 o 
  -3  10   3      105.96       97.78      3.99 o 
  -2  10   3       32.98       36.10      5.89 o 
  -1  10   3      224.15      206.69      4.28 o 
   0  10   3        3.74        3.31      1.95 o 
   1  10   3       34.84       34.99      3.73 o 
   2  10   3        0.60        2.35      1.42 o 
   3  10   3       36.30       36.24      3.72 o 
   4  10   3      171.85      168.71      5.98 o 
   5  10   3        0.13       -1.33      3.82 o 
   6  10   3        7.73       11.01      4.15 o 
   7  10   3       42.82       36.70      8.06 o 
   8  10   3       31.83       28.99      6.64 o 
  -7  11   3        0.72        1.95      2.40 o 
  -6  11   3       20.65       14.47      4.73 o 
  -5  11   3        2.38        2.45      1.98 o 
  -4  11   3       26.30       26.00      5.14 o 
  -3  11   3       17.65       16.59      3.34 o 
  -2  11   3       21.24       20.59      3.20 o 
  -1  11   3      146.66      149.48      3.83 o 
   0  11   3        3.89        4.26      1.34 o 
   1  11   3       92.54       92.94      3.63 o 
   2  11   3       54.29       52.87      4.70 o 
   3  11   3       71.85       72.46      6.96 o 
   4  11   3       26.88       19.72      4.41 o 
   5  11   3      144.48      137.08      5.50 o 
   6  11   3      124.98      119.50      8.66 o 
  -4  12   3        4.02        3.33      2.01 o 
  -3  12   3       12.22       10.88      3.08 o 
  -2  12   3        2.51        1.94      1.68 o 
  -1  12   3        5.78        4.74      2.45 o 
   0  12   3        3.27        1.54      1.80 o 
   1  12   3        9.17        3.94      2.75 o 
   2  12   3       27.15       21.72      5.79 o 
   3  12   3        2.03        2.38      2.48 o 
 -15   0   4        3.29        3.60      3.80 o 
 -14   0   4      126.55      174.19     10.44 o 
 -13   0   4      109.43      123.64      6.67 o 
 -12   0   4      102.12      109.01      5.25 o 
 -11   0   4      424.66      406.98      7.16 o 
 -10   0   4      358.91      371.23      7.49 o 
  -9   0   4       14.33       14.51      1.84 o 
  -8   0   4      308.59      345.78      5.02 o 
  -7   0   4     1352.11     1312.66     13.71 o 
  -6   0   4      204.48      210.33      2.24 o 
  -5   0   4      752.11      653.78      9.53 o 
  -4   0   4      281.53      266.89      5.13 o 
  -3   0   4       51.10       61.17      2.38 o 
  -2   0   4     2579.39     2476.96     20.76 o 
  -1   0   4       26.80       26.93      0.80 o 
   0   0   4     4834.12     4663.23     70.42 o 
   1   0   4        0.08        2.29      0.74 o 
   2   0   4      185.05      193.77      1.71 o 
   3   0   4       19.20       17.04      0.70 o 
   4   0   4      106.39       96.17      1.41 o 
   5   0   4       49.87       59.28      1.86 o 
   6   0   4      194.81      221.12      2.96 o 
   7   0   4       60.48       51.45      1.54 o 
   8   0   4      110.11       98.45      2.06 o 
   9   0   4      580.89      605.11      8.26 o 
  10   0   4        9.19        9.19     10.28 o 
  11   0   4      141.86      157.90     10.05 o 
  12   0   4      503.79      496.07     16.39 o 
  13   0   4       29.32       25.22     14.23 o 
 -15   1   4        0.68        2.09      2.73 o 
 -14   1   4      279.83      309.63     11.21 o 
 -13   1   4       58.70       49.59      8.16 o 
 -12   1   4        0.14        0.08      1.15 o 
 -11   1   4       16.86       15.02      2.30 o 
 -10   1   4      249.28      250.62      3.95 o 
  -9   1   4      266.55      262.61      5.38 o 
  -8   1   4       48.49       46.63      0.93 o 
  -7   1   4      411.88      425.21      3.79 o 
  -6   1   4      316.51      314.86      4.74 o 
  -5   1   4     1548.26     1480.28     12.33 o 
  -4   1   4       32.89       25.09      0.85 o 
  -3   1   4       11.01       11.34      0.63 o 
  -2   1   4      340.24      349.00      3.19 o 
  -1   1   4        1.64        4.45      0.71 o 
   0   1   4     1271.20     1260.39     10.26 o 
   1   1   4      115.88      129.07      1.01 o 
   2   1   4      356.85      392.41      4.86 o 
   3   1   4        1.03        1.23      0.31 o 
   4   1   4      151.85      140.65      1.06 o 
   5   1   4       41.66       42.01      1.10 o 
   6   1   4       18.63       19.54      0.60 o 
   7   1   4        2.26        1.98      0.56 o 
   8   1   4       14.39       11.87      1.10 o 
   9   1   4       50.95       55.43      1.35 o 
  10   1   4      176.83      156.92      3.89 o 
  11   1   4       94.42       94.59      5.89 o 
  12   1   4        0.77        0.60      2.55 o 
  13   1   4       84.25       93.46      6.28 o 
 -15   2   4        3.04       -0.63      5.70 o 
 -14   2   4      125.72      150.26      8.97 o 
 -13   2   4      122.11      112.63      5.38 o 
 -12   2   4        0.92        0.75      1.28 o 
 -11   2   4      338.53      352.68      5.34 o 
 -10   2   4      159.61      158.67      2.43 o 
  -9   2   4      681.49      664.80     11.75 o 
  -8   2   4      346.63      339.55      4.51 o 
  -7   2   4       88.57       96.68      1.65 o 
  -6   2   4        2.44        1.71      0.72 o 
  -5   2   4       57.88       79.11      1.40 o 
  -4   2   4        0.14        0.99      0.81 o 
  -3   2   4        1.46        0.58      0.24 o 
  -2   2   4      234.47      213.08      1.48 o 
  -1   2   4       15.32       14.86      0.69 o 
   0   2   4       27.90       26.12      0.67 o 
   1   2   4      134.71      168.12      1.69 o 
   2   2   4       80.01       57.55      0.84 o 
   3   2   4     1019.66      979.24     10.65 o 
   4   2   4      350.49      375.94      4.75 o 
   5   2   4       22.63       17.70      0.66 o 
   6   2   4      778.77      725.51     10.36 o 
   7   2   4        6.34        7.80      2.09 o 
   8   2   4       26.05       28.47      2.97 o 
   9   2   4       17.78       24.79      2.96 o 
  10   2   4      708.02      683.92      7.95 o 
  11   2   4       57.10       56.70      3.11 o 
  12   2   4       25.60       15.76      6.21 o 
  13   2   4       19.17       10.37      3.91 o 
 -14   3   4        5.99        6.19      3.17 o 
 -13   3   4      105.57      120.14      5.61 o 
 -12   3   4        7.46        8.52      2.43 o 
 -11   3   4       31.68       29.52      3.31 o 
 -10   3   4       36.13       39.18      1.67 o 
  -9   3   4     1042.14     1019.44     15.41 o 
  -8   3   4      375.04      382.74      5.57 o 
  -7   3   4       10.50       12.07      0.91 o 
  -6   3   4      262.50      263.68      4.34 o 
  -5   3   4      161.10      170.59      4.00 o 
  -4   3   4      321.45      344.52      3.37 o 
  -3   3   4     1303.13     1292.09     12.07 o 
  -2   3   4      935.88      908.07      6.17 o 
  -1   3   4     1054.90     1107.03     14.47 o 
   0   3   4       38.47       34.31      0.95 o 
   1   3   4      322.33      308.83      2.91 o 
   2   3   4       19.04       25.65      0.73 o 
   3   3   4      337.58      355.12      5.98 o 
   4   3   4       15.41       24.40      1.08 o 
   5   3   4       66.24       78.47      2.43 o 
   6   3   4      123.88      118.66      3.41 o 
   7   3   4      369.80      348.96      6.57 o 
   8   3   4        9.97        6.03      2.72 o 
   9   3   4      627.11      604.06      9.27 o 
  10   3   4      276.13      268.29      5.01 o 
  11   3   4        4.29        3.08      1.65 o 
  12   3   4      154.26      193.49     10.87 o 
  13   3   4       47.10       33.14     11.70 o 
 -14   4   4        2.48       -0.49      3.39 o 
 -13   4   4       69.66       71.26      5.29 o 
 -12   4   4       58.84       54.76      3.46 o 
 -11   4   4       83.54       90.12      3.87 o 
 -10   4   4       39.78       41.47      2.55 o 
  -9   4   4       40.78       40.58      1.78 o 
  -8   4   4       12.56       11.53      0.82 o 
  -7   4   4     1231.18     1236.93     20.30 o 
  -6   4   4      296.74      301.23      4.91 o 
  -5   4   4       25.71       22.10      1.01 o 
  -4   4   4     2028.55     1986.53     15.29 o 
  -3   4   4        0.87        0.73      0.98 o 
  -2   4   4     4871.73     5027.54     47.53 o 
  -1   4   4     1566.73     1598.70     17.95 o 
   0   4   4      893.84      963.60     10.50 o 
   1   4   4      509.06      533.40      6.23 o 
   2   4   4      518.40      566.63      8.16 o 
   3   4   4      134.24      152.66      2.05 o 
   4   4   4       62.84       75.03      1.41 o 
   5   4   4      498.06      548.27      9.14 o 
   6   4   4      177.44      186.67      4.62 o 
   7   4   4        1.97        2.25      2.33 o 
   8   4   4      413.63      436.80     18.66 o 
   9   4   4        1.55        1.16      1.53 o 
  10   4   4      130.42      132.30      4.44 o 
  11   4   4        9.97       10.11      3.01 o 
  12   4   4      271.51      298.93      6.17 o 
  13   4   4       23.62       16.30      4.92 o 
 -14   5   4      378.27      360.84     10.53 o 
 -13   5   4       76.65       83.39      5.81 o 
 -12   5   4        2.45        2.64      1.71 o 
 -11   5   4      312.49      323.15      8.31 o 
 -10   5   4       82.09       87.87      6.25 o 
  -9   5   4      220.26      212.75      4.10 o 
  -8   5   4      195.49      211.98      3.69 o 
  -7   5   4     1478.01     1459.72     20.32 o 
  -6   5   4      333.75      349.92      4.69 o 
  -5   5   4      211.99      215.78      2.94 o 
  -4   5   4       74.57       74.22      1.56 o 
  -3   5   4      730.73      757.80     16.89 o 
  -2   5   4      641.60      680.41     12.91 o 
  -1   5   4       29.02       23.04      1.93 o 
   0   5   4        7.66       13.54      3.00 o 
   1   5   4      382.24      391.82      3.81 o 
   2   5   4      429.86      427.02      6.45 o 
   3   5   4      356.87      358.24      3.57 o 
   4   5   4       19.87       20.45      0.55 o 
   5   5   4      145.57      156.44      1.19 o 
   6   5   4      170.03      159.89      4.91 o 
   7   5   4        8.00        7.53      3.83 o 
   8   5   4      141.47      132.41      4.31 o 
   9   5   4        0.46        2.47      1.53 o 
  10   5   4        5.08        6.33      2.18 o 
  11   5   4       44.41       41.46      8.52 o 
  12   5   4      185.69      198.01      5.02 o 
 -13   6   4       12.67       13.64      3.89 o 
 -12   6   4      157.89      171.77      8.52 o 
 -11   6   4       39.72       32.57      6.57 o 
 -10   6   4       66.39       60.17      4.49 o 
  -9   6   4      178.14      161.40      3.69 o 
  -8   6   4       57.69       65.12      2.47 o 
  -7   6   4      323.28      297.25      4.51 o 
  -6   6   4      263.15      251.86      3.52 o 
  -5   6   4        4.04        4.83      1.37 o 
  -4   6   4       66.93       67.71      2.09 o 
  -3   6   4      734.38      758.98      8.10 o 
  -2   6   4       87.59       88.58      2.21 o 
  -1   6   4       18.23       20.53      3.80 o 
   0   6   4       52.57       54.53      1.87 o 
   1   6   4        7.96        8.94      1.50 o 
   2   6   4        1.38        2.47      0.72 o 
   3   6   4       73.95       78.32      1.56 o 
   4   6   4      234.36      234.16      2.79 o 
   5   6   4      132.62      128.85      2.76 o 
   6   6   4       35.79       39.97      8.63 o 
   7   6   4       46.01       46.03      5.73 o 
   8   6   4        3.28        5.42      2.66 o 
   9   6   4        0.76        1.66      2.13 o 
  10   6   4        6.59        7.64      3.28 o 
  11   6   4       32.25       26.84      6.38 o 
  12   6   4       17.96       17.46      4.44 o 
 -12   7   4      152.46      194.19      6.13 o 
 -11   7   4        0.39        3.14      2.33 o 
 -10   7   4        7.69        5.77      2.71 o 
  -9   7   4        9.26        6.62      2.12 o 
  -8   7   4       10.45        5.30      1.32 o 
  -7   7   4        0.10        0.99      1.07 o 
  -6   7   4      335.43      313.31      5.24 o 
  -5   7   4        1.15        0.99      1.38 o 
  -4   7   4      277.51      307.21      4.94 o 
  -3   7   4       51.94       43.68      2.41 o 
  -2   7   4       19.77       22.29      4.06 o 
  -1   7   4        0.98        0.34      1.59 o 
   0   7   4        0.24        1.38      1.04 o 
   1   7   4      235.88      244.91      3.93 o 
   2   7   4      208.04      208.74      3.60 o 
   3   7   4      144.14      153.07      2.82 o 
   4   7   4       61.69       58.98      2.10 o 
   5   7   4      117.64      115.33      4.05 o 
   6   7   4      206.06      228.27      5.59 o 
   7   7   4       64.31       68.00      4.97 o 
   8   7   4      433.89      456.42      8.06 o 
   9   7   4      213.22      235.05      7.00 o 
  10   7   4       97.01       90.42      4.91 o 
  11   7   4       58.37       56.66      6.66 o 
 -11   8   4        1.49        2.63      2.89 o 
 -10   8   4       17.58       15.90      5.04 o 
  -9   8   4        0.01        2.39      1.99 o 
  -8   8   4       19.82       23.48      7.07 o 
  -7   8   4       55.93       44.89      2.78 o 
  -6   8   4      149.33      117.04      3.61 o 
  -5   8   4       10.61       13.49      2.61 o 
  -4   8   4      190.11      184.56      3.75 o 
  -3   8   4       22.12       26.51      4.18 o 
  -2   8   4        6.06        6.35      1.81 o 
  -1   8   4     1367.34     1380.94     13.31 o 
   0   8   4        1.87        4.27      1.71 o 
   1   8   4      353.69      368.86      5.25 o 
   2   8   4       14.08       10.92      2.62 o 
   3   8   4      506.36      500.66      6.56 o 
   4   8   4        0.00        0.94      0.91 o 
   5   8   4       39.16       33.99      7.28 o 
   6   8   4      485.43      479.95     15.79 o 
   7   8   4      467.52      461.35      7.97 o 
   8   8   4      166.71      161.33      5.19 o 
   9   8   4       27.16       21.38      5.39 o 
  10   8   4        2.14        3.64      2.39 o 
 -10   9   4       77.59       53.72     16.43 o 
  -9   9   4       58.18       53.55     17.15 o 
  -8   9   4       40.14       43.46      5.04 o 
  -7   9   4        0.05        0.95      1.70 o 
  -6   9   4      192.98      152.80      3.54 o 
  -5   9   4        8.48        5.31      1.88 o 
  -4   9   4      176.60      181.80      5.58 o 
  -3   9   4      125.74      117.62      3.22 o 
  -2   9   4       11.66        7.04      1.77 o 
  -1   9   4      806.42      833.65      9.48 o 
   0   9   4     1067.07     1078.30     12.31 o 
   1   9   4       31.26       29.75      5.83 o 
   2   9   4      554.41      577.93      6.15 o 
   3   9   4        5.99        5.64      1.34 o 
   4   9   4        0.13       -0.57      3.04 o 
   5   9   4      289.01      270.37      6.40 o 
   6   9   4       38.06       32.44      6.97 o 
   7   9   4      261.60      260.67      6.40 o 
   8   9   4      128.33      132.36      5.46 o 
   9   9   4        0.32        2.58      2.24 o 
  -9  10   4        0.25        0.81      3.47 o 
  -8  10   4       29.78       22.22      5.79 o 
  -7  10   4       19.35       15.83      4.36 o 
  -6  10   4        0.43        1.04      2.09 o 
  -5  10   4        0.01        1.57      1.70 o 
  -4  10   4       15.78       17.89      3.29 o 
  -3  10   4      183.71      183.92      4.16 o 
  -2  10   4       16.35       15.04      3.74 o 
  -1  10   4      175.89      169.52      3.79 o 
   0  10   4      354.83      371.41      5.95 o 
   1  10   4      834.59      889.70     11.32 o 
   2  10   4      179.99      187.78      4.05 o 
   3  10   4       13.84       13.47      3.96 o 
   4  10   4      143.60      157.55      8.27 o 
   5  10   4     1277.51     1297.95     18.71 o 
   6  10   4       14.71       13.68      3.95 o 
   7  10   4       87.89       86.94      5.09 o 
  -7  11   4      111.96      113.68      5.67 o 
  -6  11   4        0.83        3.32      2.38 o 
  -5  11   4        4.40        5.30      2.13 o 
  -4  11   4        2.78        2.67      1.84 o 
  -3  11   4      137.25      150.23      4.57 o 
  -2  11   4        0.27        1.65      1.38 o 
  -1  11   4        0.32        1.25      1.61 o 
   0  11   4        0.95        1.64      1.64 o 
   1  11   4       13.04       12.01      2.79 o 
   2  11   4       13.52       12.52      3.79 o 
   3  11   4        3.09        2.25      2.37 o 
   4  11   4       15.73       15.47      4.75 o 
   5  11   4       88.05       81.29      5.84 o 
  -3  12   4       11.64        8.32      3.13 o 
  -2  12   4      145.41      151.82      4.23 o 
  -1  12   4       54.80       49.15      9.65 o 
   0  12   4       67.10       74.23      8.81 o 
   1  12   4       46.78       38.18     10.43 o 
   2  12   4      207.17      216.77      6.89 o 
 -15   1   5       43.00       51.63     16.42 o 
 -14   1   5       76.76       76.41      5.43 o 
 -13   1   5      103.68      108.27      4.72 o 
 -12   1   5      164.93      151.80      3.97 o 
 -11   1   5       88.24       80.00      2.43 o 
 -10   1   5     2366.24     2279.58     30.55 o 
  -9   1   5       58.03       69.12      1.36 o 
  -8   1   5       81.59       80.26      1.87 o 
  -7   1   5       88.73      100.85      1.75 o 
  -6   1   5      827.50      755.67      8.77 o 
  -5   1   5      334.02      369.69      3.51 o 
  -4   1   5      876.87      881.34      6.50 o 
  -3   1   5      465.70      444.87      6.31 o 
  -2   1   5        9.78       11.75      0.71 o 
  -1   1   5       36.65       32.29      0.81 o 
   0   1   5      151.47      145.36      1.51 o 
   1   1   5     3365.98     3520.84     30.09 o 
   2   1   5        7.70        5.30      0.91 o 
   3   1   5       86.40       88.01      0.96 o 
   4   1   5      157.19      176.52      1.95 o 
   5   1   5      166.91      168.42      1.82 o 
   6   1   5      119.44      129.77      1.89 o 
   7   1   5     1489.89     1412.59     16.60 o 
   8   1   5       10.61       10.10      1.03 o 
   9   1   5      123.35      116.34      3.37 o 
  10   1   5        4.09        4.44      1.94 o 
  11   1   5      247.35      252.71     17.21 o 
  12   1   5       26.05       26.43      8.08 o 
  13   1   5      235.77      273.27     10.15 o 
 -15   2   5       50.16       44.81     18.66 o 
 -14   2   5        0.95        1.54      1.71 o 
 -13   2   5        0.51        2.42      1.36 o 
 -12   2   5        7.91        9.57      3.31 o 
 -11   2   5      102.26       90.19      2.77 o 
 -10   2   5      310.69      299.70      6.13 o 
  -9   2   5        0.96        0.36      1.36 o 
  -8   2   5        0.45        2.75      1.02 o 
  -7   2   5        0.13        1.62      0.76 o 
  -6   2   5       70.23       62.93      1.67 o 
  -5   2   5     1099.98     1149.92     16.42 o 
  -4   2   5       15.54       11.76      2.34 o 
  -3   2   5       99.41       93.61      1.36 o 
  -2   2   5      283.52      317.27      2.97 o 
  -1   2   5       21.28       25.19      0.79 o 
   0   2   5     1281.37     1222.34      8.03 o 
   1   2   5     3935.03     4271.97     41.73 o 
   2   2   5     2393.94     2498.06     24.77 o 
   3   2   5      100.99      105.04      1.30 o 
   4   2   5       21.78       18.36      0.82 o 
   5   2   5      865.40      871.23     18.43 o 
   6   2   5      264.43      243.52      3.86 o 
   7   2   5     2339.45     2274.45     19.63 o 
   8   2   5        0.00        0.13      1.07 o 
   9   2   5      120.39      118.66      4.26 o 
  10   2   5      117.68      104.17      3.39 o 
  11   2   5        0.00        1.86      2.78 o 
  12   2   5      114.59      134.68      7.08 o 
  13   2   5        5.20        9.01      5.39 o 
 -14   3   5       60.63       43.30     12.27 o 
 -13   3   5       77.98       83.21      6.07 o 
 -12   3   5        0.04        0.95      1.57 o 
 -11   3   5        2.07        1.97      1.38 o 
 -10   3   5       25.61       28.85      3.47 o 
  -9   3   5        5.25        5.01      1.49 o 
  -8   3   5        0.62        1.40      0.78 o 
  -7   3   5        4.89        8.44      2.08 o 
  -6   3   5      294.81      324.94      4.93 o 
  -5   3   5       64.08       70.87      3.08 o 
  -4   3   5      867.22      852.32     12.19 o 
  -3   3   5       31.33       45.03      1.45 o 
  -2   3   5      633.07      610.65      4.71 o 
  -1   3   5     1864.31     1893.74     20.60 o 
   0   3   5      205.67      207.14      2.64 o 
   1   3   5      506.84      554.19      6.87 o 
   2   3   5      133.03      179.19      1.76 o 
   3   3   5        2.94        2.42      0.44 o 
   4   3   5     1994.40     1963.51     16.26 o 
   5   3   5        0.45        0.97      0.69 o 
   6   3   5      384.27      417.82      6.28 o 
   7   3   5     2961.22     2951.43     40.25 o 
   8   3   5        5.12        6.36      2.11 o 
   9   3   5       13.68       13.71      4.08 o 
  10   3   5       28.71       20.41      5.17 o 
  11   3   5      145.42      133.17      4.16 o 
  12   3   5      401.97      453.08     11.83 o 
 -14   4   5        0.87        5.22      4.59 o 
 -13   4   5        8.67        8.14      3.01 o 
 -12   4   5       73.59       71.95      3.94 o 
 -11   4   5       85.51       79.92      2.96 o 
 -10   4   5        0.31        1.75      1.44 o 
  -9   4   5       76.84       75.49      2.60 o 
  -8   4   5      170.81      191.72      4.68 o 
  -7   4   5      310.46      304.54      4.37 o 
  -6   4   5      253.56      248.83      2.84 o 
  -5   4   5        2.02        2.30      0.92 o 
  -4   4   5        5.44        2.94      0.91 o 
  -3   4   5       43.12       38.76      1.52 o 
  -2   4   5     1254.85     1172.18      7.89 o 
  -1   4   5     5248.02     5438.48     41.16 o 
   0   4   5     1662.29     1606.30     11.68 o 
   1   4   5        1.73        4.46      0.81 o 
   2   4   5      155.74      171.73      2.09 o 
   3   4   5      232.48      252.20      2.66 o 
   4   4   5      480.01      492.11      8.16 o 
   5   4   5      581.93      569.87     10.91 o 
   6   4   5       23.32       22.39      5.44 o 
   7   4   5     1084.48     1131.23     18.79 o 
   8   4   5       60.00       57.56      4.44 o 
   9   4   5       10.16        9.25      2.57 o 
  10   4   5      245.95      241.30      6.54 o 
  11   4   5      171.49      161.50      4.60 o 
  12   4   5      197.11      220.92     11.05 o 
 -13   5   5       13.57        8.98      3.01 o 
 -12   5   5        3.15        2.42      1.61 o 
 -11   5   5        7.15        6.85      2.84 o 
 -10   5   5       16.08       14.78      3.73 o 
  -9   5   5       29.59       26.98      4.96 o 
  -8   5   5      103.18       88.99      3.48 o 
  -7   5   5      159.11      184.68      4.07 o 
  -6   5   5      164.06      169.62      2.04 o 
  -5   5   5        1.54        1.85      1.04 o 
  -4   5   5       78.01       85.56      2.23 o 
  -3   5   5       42.45       46.21      1.58 o 
  -2   5   5      496.59      517.48      7.37 o 
  -1   5   5      287.55      361.30      4.52 o 
   0   5   5       46.17       41.22      1.71 o 
   1   5   5       61.09       68.96      1.78 o 
   2   5   5      164.17      162.38      2.20 o 
   3   5   5        2.18        2.25      0.61 o 
   4   5   5       91.79       97.79      1.81 o 
   5   5   5      265.67      255.31      2.71 o 
   6   5   5        8.55        6.33      2.75 o 
   7   5   5       18.03       17.16      3.67 o 
   8   5   5        0.11        1.50      1.58 o 
   9   5   5        0.78        2.28      2.11 o 
  10   5   5        1.49        1.85      1.92 o 
  11   5   5        6.56        6.88      3.50 o 
  12   5   5        5.61        2.39      1.67 o 
 -13   6   5      287.32      306.85      7.27 o 
 -12   6   5       24.33       18.51      4.80 o 
 -11   6   5      130.22      126.08      5.31 o 
 -10   6   5       31.19       39.02      7.63 o 
  -9   6   5      181.77      182.64      4.00 o 
  -8   6   5        3.22        1.62      1.22 o 
  -7   6   5      767.65      731.35      7.73 o 
  -6   6   5       40.81       40.70      2.80 o 
  -5   6   5      190.98      186.59      5.39 o 
  -4   6   5      101.56       94.00      2.25 o 
  -3   6   5       52.13       55.16      2.32 o 
  -2   6   5      438.35      441.25      6.33 o 
  -1   6   5      905.63      925.86     11.70 o 
   0   6   5       75.27       72.11      1.98 o 
   1   6   5       42.55       41.08      1.95 o 
   2   6   5       33.25       41.05      1.36 o 
   3   6   5      175.55      200.17      2.30 o 
   4   6   5       84.53       73.73      1.67 o 
   5   6   5      115.29      102.65      2.40 o 
   6   6   5       87.46       90.52      3.85 o 
   7   6   5       21.05       21.31      5.40 o 
   8   6   5        6.95        7.40      2.99 o 
   9   6   5       77.59       76.74      3.73 o 
  10   6   5       14.24       10.74      2.81 o 
  11   6   5        2.63        3.35      2.55 o 
 -12   7   5       15.11       12.42      4.49 o 
 -11   7   5      174.10      212.44      7.00 o 
 -10   7   5       58.44       58.74      8.14 o 
  -9   7   5        6.84        4.86      1.96 o 
  -8   7   5        3.63        2.00      1.24 o 
  -7   7   5        6.74        0.22      1.60 o 
  -6   7   5      103.54      119.25      3.46 o 
  -5   7   5        0.54        0.78      1.49 o 
  -4   7   5        0.01       -0.82      1.74 o 
  -3   7   5        9.85       13.31      2.91 o 
  -2   7   5      386.84      364.70      5.28 o 
  -1   7   5      356.50      361.40      5.26 o 
   0   7   5        5.61        7.27      1.95 o 
   1   7   5       11.32       13.16      3.15 o 
   2   7   5        3.26        4.61      1.36 o 
   3   7   5       12.32        8.95      2.17 o 
   4   7   5        3.39        8.29      2.21 o 
   5   7   5        0.20        1.00      2.14 o 
   6   7   5       19.72       18.15      4.08 o 
   7   7   5      178.12      172.12      6.27 o 
   8   7   5       79.86       81.11      5.06 o 
   9   7   5       80.58       80.50      5.52 o 
  10   7   5       60.44       68.65      8.03 o 
 -11   8   5       33.66       33.12     12.32 o 
 -10   8   5       11.43        8.18      3.29 o 
  -9   8   5       55.35       57.88      6.13 o 
  -8   8   5        6.13        4.01      1.66 o 
  -7   8   5        1.29        0.49      2.18 o 
  -6   8   5       36.19       25.18      2.56 o 
  -5   8   5       26.90       16.80      3.24 o 
  -4   8   5      432.00      429.03      6.23 o 
  -3   8   5        8.63        7.60      2.28 o 
  -2   8   5      174.04      169.82      3.52 o 
  -1   8   5      394.25      408.71      6.91 o 
   0   8   5      417.14      416.36      5.76 o 
   1   8   5       38.49       34.29      2.99 o 
   2   8   5       12.35       11.07      2.87 o 
   3   8   5       87.31       96.15      2.64 o 
   4   8   5      316.65      301.96      6.20 o 
   5   8   5        4.74        6.95      2.71 o 
   6   8   5      113.30      114.09      4.56 o 
   7   8   5      145.58      151.16      5.18 o 
   8   8   5      236.50      239.48      6.21 o 
   9   8   5      206.09      219.79      6.00 o 
 -10   9   5        9.51        8.88      4.00 o 
  -9   9   5      308.49      328.46      6.55 o 
  -8   9   5       84.61       85.37      5.38 o 
  -7   9   5       26.09       21.36      4.56 o 
  -6   9   5        8.67        8.55      2.67 o 
  -5   9   5       25.40       15.88      3.39 o 
  -4   9   5      142.72      156.04      4.15 o 
  -3   9   5      444.95      443.89      5.66 o 
  -2   9   5        1.92        2.95      1.32 o 
  -1   9   5       99.11      101.25      2.98 o 
   0   9   5      319.76      302.94      4.67 o 
   1   9   5       20.96       20.95      3.68 o 
   2   9   5      147.48      158.04      4.34 o 
   3   9   5        0.60        1.16      1.46 o 
   4   9   5      272.31      250.37      6.05 o 
   5   9   5      212.11      210.51      6.11 o 
   6   9   5       66.01       64.84      6.46 o 
   7   9   5      365.08      371.46      8.33 o 
   8   9   5        2.01        1.83      2.15 o 
  -8  10   5       86.05       92.61      6.85 o 
  -7  10   5       10.77        8.00      3.53 o 
  -6  10   5       24.62       23.16      5.17 o 
  -5  10   5      297.41      311.84      5.41 o 
  -4  10   5      137.15      126.11      4.12 o 
  -3  10   5        1.64        3.91      1.52 o 
  -2  10   5       45.37       49.99      3.11 o 
  -1  10   5        0.50        0.95      1.38 o 
   0  10   5        0.34       -0.44      1.81 o 
   1  10   5       21.92       28.27      3.26 o 
   2  10   5        3.40        1.88      1.82 o 
   3  10   5        6.48        3.67      2.46 o 
   4  10   5       73.35       75.13      6.88 o 
   5  10   5       92.97       96.62      5.31 o 
   6  10   5        6.46        5.16      2.60 o 
   7  10   5       47.02       44.90     12.18 o 
  -6  11   5       28.08       22.16      7.19 o 
  -5  11   5        1.68        3.31      2.25 o 
  -4  11   5       17.12       13.78      4.01 o 
  -3  11   5      188.59      194.70      4.47 o 
  -2  11   5       21.02       20.04      3.62 o 
  -1  11   5      109.06      120.08      3.72 o 
   0  11   5       95.29      103.80      3.94 o 
   1  11   5       78.48       73.59      5.72 o 
   2  11   5       40.31       37.51      9.77 o 
   3  11   5       37.27       33.01      6.94 o 
   4  11   5       56.32       50.82      6.86 o 
  -2  12   5        6.17        5.28      2.36 o 
  -1  12   5      108.64      116.10      3.86 o 
   0  12   5       49.48       52.41      7.93 o 
 -14   0   6        6.79       11.08      3.22 o 
 -13   0   6       86.58       79.12      5.67 o 
 -12   0   6      111.52      108.29      6.75 o 
 -11   0   6       45.39       43.56     12.07 o 
 -10   0   6     5215.11     5232.13     82.94 o 
  -9   0   6     2427.71     2415.55     28.34 o 
  -8   0   6       52.67       49.16      1.17 o 
  -7   0   6        6.31        4.94      0.72 o 
  -6   0   6      969.04      922.63      9.60 o 
  -5   0   6      881.86      839.82     13.07 o 
  -4   0   6     1235.03     1177.59     16.45 o 
  -3   0   6       32.14       24.43      1.26 o 
  -2   0   6      210.89      213.25      3.50 o 
  -1   0   6      974.69     1026.33      7.45 o 
   0   0   6     5173.02     5476.16     27.61 o 
   1   0   6       91.57       99.11      2.45 o 
   2   0   6      900.63      943.50      9.70 o 
   3   0   6     2447.88     2435.74     34.13 o 
   4   0   6      100.47       82.33      1.67 o 
   5   0   6      202.51      180.28      6.76 o 
   6   0   6      496.75      556.18     11.78 o 
   7   0   6      434.12      443.84      7.59 o 
   8   0   6        4.78        3.80      1.91 o 
   9   0   6      244.25      226.31     10.68 o 
  10   0   6       98.76      109.19      9.24 o 
  11   0   6      261.43      226.31     11.31 o 
  12   0   6        5.02        2.69      2.25 o 
 -15   1   6      146.48      146.78      8.32 o 
 -14   1   6       21.25       22.95      5.61 o 
 -13   1   6        7.15        7.84      2.35 o 
 -12   1   6        4.73        5.63      1.94 o 
 -11   1   6      221.76      218.69      4.91 o 
 -10   1   6       76.72       74.86      2.87 o 
  -9   1   6      409.30      412.99      5.86 o 
  -8   1   6      449.24      461.59      6.47 o 
  -7   1   6       40.31       42.81      1.59 o 
  -6   1   6       39.28       35.28      1.36 o 
  -5   1   6      379.65      415.96      5.41 o 
  -4   1   6      185.97      202.48      1.78 o 
  -3   1   6      143.75      143.31      1.49 o 
  -2   1   6      435.20      435.86      6.03 o 
  -1   1   6     1139.11     1138.71     11.16 o 
   0   1   6       32.38       45.64      1.17 o 
   1   1   6       58.13       60.27      1.25 o 
   2   1   6     1025.55     1059.16     12.36 o 
   3   1   6     1046.76     1014.65     17.45 o 
   4   1   6       10.38       12.37      0.88 o 
   5   1   6      421.90      392.38      3.73 o 
   6   1   6      606.77      610.56      7.03 o 
   7   1   6      270.65      265.32      2.77 o 
   8   1   6      110.58      105.35      2.36 o 
   9   1   6       17.15       16.14      4.23 o 
  10   1   6        0.43        1.34      2.03 o 
  11   1   6      132.27      145.05      7.48 o 
  12   1   6       87.03       81.51      6.62 o 
 -14   2   6      219.50      218.26      6.30 o 
 -13   2   6       16.40       13.16      3.36 o 
 -12   2   6       95.18       94.15      4.20 o 
 -11   2   6      323.09      328.16      7.06 o 
 -10   2   6      635.18      650.78      9.58 o 
  -9   2   6      111.46      110.50      3.03 o 
  -8   2   6      177.51      174.82      3.20 o 
  -7   2   6        0.24        2.27      1.17 o 
  -6   2   6       72.99       70.61      1.77 o 
  -5   2   6      461.91      476.47      8.55 o 
  -4   2   6     1385.26     1442.51     14.62 o 
  -3   2   6        1.16        1.24      0.68 o 
  -2   2   6       24.61       28.53      0.92 o 
  -1   2   6     1202.03     1279.41     10.22 o 
   0   2   6       23.26       21.02      0.92 o 
   1   2   6        4.71        2.27      0.65 o 
   2   2   6     3242.92     3395.56     18.32 o 
   3   2   6      161.88      165.16      2.40 o 
   4   2   6       87.06       95.47      1.21 o 
   5   2   6      883.98      878.24     16.18 o 
   6   2   6      266.33      254.22      3.81 o 
   7   2   6      819.40      819.12     22.38 o 
   8   2   6       18.11       19.25      4.58 o 
   9   2   6      757.45      760.54      9.08 o 
  10   2   6       23.42       23.42      6.91 o 
  11   2   6      142.48      153.11      9.42 o 
  12   2   6       23.61       21.58      8.43 o 
 -14   3   6      169.25      168.56      6.11 o 
 -13   3   6      104.22       90.24      6.55 o 
 -12   3   6       70.64       74.26      4.22 o 
 -11   3   6       13.81       13.20      2.62 o 
 -10   3   6       35.73       30.88      2.89 o 
  -9   3   6       19.12       13.33      2.78 o 
  -8   3   6       28.82       26.88      2.57 o 
  -7   3   6      184.33      175.82      4.07 o 
  -6   3   6       25.29       33.67      3.58 o 
  -5   3   6        0.47        2.84      1.09 o 
  -4   3   6        5.73       10.78      0.69 o 
  -3   3   6      309.50      334.80      5.32 o 
  -2   3   6      833.73      894.65      6.57 o 
  -1   3   6      590.42      610.23     10.91 o 
   0   3   6      145.56      167.71      2.09 o 
   1   3   6        6.24        9.55      1.72 o 
   2   3   6      406.44      455.33      5.70 o 
   3   3   6       68.49       78.08      1.13 o 
   4   3   6      140.24      157.02      2.72 o 
   5   3   6      122.59      120.88      1.86 o 
   6   3   6        0.80        1.65      1.11 o 
   7   3   6      939.86      932.20     15.10 o 
   8   3   6      591.19      591.82      8.83 o 
   9   3   6      182.85      166.43      4.30 o 
  10   3   6      136.49      128.25      4.39 o 
  11   3   6       22.52       22.24      9.77 o 
  12   3   6       20.05       16.32      5.95 o 
 -14   4   6        5.79        9.11      3.94 o 
 -13   4   6       43.64       44.74      5.20 o 
 -12   4   6       14.05       18.85      4.10 o 
 -11   4   6      109.55      111.99      3.14 o 
 -10   4   6       11.50        9.76      2.47 o 
  -9   4   6        7.01        9.69      2.04 o 
  -8   4   6       62.19       50.44      3.44 o 
  -7   4   6      107.97      117.31      3.12 o 
  -6   4   6        7.66        6.24      1.57 o 
  -5   4   6      378.76      396.94      8.00 o 
  -4   4   6      359.32      332.49      4.48 o 
  -3   4   6      678.48      662.66      9.26 o 
  -2   4   6      494.27      508.34      5.06 o 
  -1   4   6      218.86      228.16      5.51 o 
   0   4   6        0.00        0.54      1.13 o 
   1   4   6      366.04      352.50      5.59 o 
   2   4   6      514.12      509.85      4.59 o 
   3   4   6      170.22      193.70      2.63 o 
   4   4   6        6.03        6.56      2.05 o 
   5   4   6       26.17       26.06      1.03 o 
   6   4   6      129.21      129.77      4.36 o 
   7   4   6        0.14        1.85      1.36 o 
   8   4   6      336.55      331.38      5.74 o 
   9   4   6      212.94      214.96      5.56 o 
  10   4   6       39.70       30.07      7.37 o 
  11   4   6      140.12      135.00      6.00 o 
  12   4   6        6.61        8.37      4.36 o 
 -13   5   6      292.36      330.43      7.56 o 
 -12   5   6      457.77      510.24      8.42 o 
 -11   5   6        5.02        4.04      2.13 o 
 -10   5   6       13.02        9.29      2.47 o 
  -9   5   6       10.42        9.98      2.03 o 
  -8   5   6      191.40      174.06      4.28 o 
  -7   5   6      169.12      145.51      3.83 o 
  -6   5   6      100.86      102.86      3.22 o 
  -5   5   6       61.00       60.73      1.54 o 
  -4   5   6      810.94      812.72     13.79 o 
  -3   5   6      339.08      353.31      4.15 o 
  -2   5   6      161.21      150.89      2.97 o 
  -1   5   6        1.86        1.13      1.51 o 
   0   5   6       12.14       19.35      3.47 o 
   1   5   6      666.47      675.49      9.38 o 
   2   5   6      476.40      474.23      6.14 o 
   3   5   6      140.53      122.34      1.53 o 
   4   5   6        9.55       10.96      1.11 o 
   5   5   6        5.86        6.59      1.91 o 
   6   5   6        3.31        3.94      1.41 o 
   7   5   6       43.79       33.80      5.35 o 
   8   5   6      250.80      254.76      6.43 o 
   9   5   6      156.19      159.80      6.37 o 
  10   5   6       51.37       45.34      5.74 o 
  11   5   6       29.06       31.03      6.32 o 
 -13   6   6       19.05       26.33      9.02 o 
 -12   6   6        0.23        0.81      2.03 o 
 -11   6   6        2.76        2.64      1.97 o 
 -10   6   6        4.25        3.72      1.46 o 
  -9   6   6       50.79       51.34      3.37 o 
  -8   6   6      316.14      296.70      5.30 o 
  -7   6   6      348.62      281.13      5.29 o 
  -6   6   6      140.58      127.02      2.95 o 
  -5   6   6       22.01       23.10      2.33 o 
  -4   6   6        1.83        3.02      1.24 o 
  -3   6   6      774.37      832.86     11.10 o 
  -2   6   6     1384.04     1352.49     14.53 o 
  -1   6   6      425.86      402.78      4.76 o 
   0   6   6       93.85      109.80      2.69 o 
   1   6   6        4.92        4.21      1.36 o 
   2   6   6      103.99       96.76      1.85 o 
   3   6   6       10.01        6.63      1.78 o 
   4   6   6       38.05       25.85      2.14 o 
   5   6   6        2.56        3.47      2.01 o 
   6   6   6        9.26       11.46      2.95 o 
   7   6   6       72.05       86.23     13.03 o 
   8   6   6       42.30       49.48      5.54 o 
   9   6   6       60.46       59.88     10.26 o 
  10   6   6        7.51        5.13      2.05 o 
 -12   7   6        6.63        8.20      2.97 o 
 -11   7   6        0.24        3.01      2.26 o 
 -10   7   6        5.70        5.22      2.33 o 
  -9   7   6        0.00        1.37      1.67 o 
  -8   7   6      183.06      202.12      4.93 o 
  -7   7   6      269.72      242.78      6.50 o 
  -6   7   6       83.79       71.19      2.75 o 
  -5   7   6       20.03       16.18      3.06 o 
  -4   7   6      212.92      214.08      3.88 o 
  -3   7   6       47.24       55.81      2.35 o 
  -2   7   6      961.67     1020.51     11.60 o 
  -1   7   6     2066.43     2074.57     27.36 o 
   0   7   6        5.49        8.51      2.50 o 
   1   7   6       20.32       25.81      2.69 o 
   2   7   6       80.80       78.72      2.35 o 
   3   7   6       45.30       40.30      1.88 o 
   4   7   6      320.01      299.96      6.32 o 
   5   7   6        0.00       -1.47      2.98 o 
   6   7   6        7.83        6.61      2.55 o 
   7   7   6        9.15       13.49      2.77 o 
   8   7   6        0.48        2.19      1.87 o 
   9   7   6        0.09        0.54      2.12 o 
  10   7   6      110.63      111.14      4.72 o 
 -11   8   6        0.02        0.89      2.92 o 
 -10   8   6      209.35      208.35      5.46 o 
  -9   8   6        0.66        3.28      1.61 o 
  -8   8   6        1.27        3.70      1.76 o 
  -7   8   6       26.15       32.55      3.59 o 
  -6   8   6       29.86       27.49      5.44 o 
  -5   8   6      212.91      212.54      4.44 o 
  -4   8   6      264.60      265.55      4.84 o 
  -3   8   6        3.35        1.87      1.22 o 
  -2   8   6       81.82       73.18      2.64 o 
  -1   8   6      301.81      288.39      5.43 o 
   0   8   6       20.62       19.60      4.10 o 
   1   8   6       22.17       20.62      4.29 o 
   2   8   6       17.03       20.14      3.72 o 
   3   8   6       42.72       36.33      5.92 o 
   4   8   6      465.92      415.15      6.90 o 
   5   8   6       25.68       16.54      4.24 o 
   6   8   6        0.19        2.20      2.74 o 
   7   8   6       24.96       20.68      5.13 o 
   8   8   6       13.47       14.65      5.93 o 
   9   8   6       43.96       38.38      9.76 o 
 -10   9   6       44.85       34.99     11.91 o 
  -9   9   6        7.58       11.65      3.23 o 
  -8   9   6       18.09       14.17      4.10 o 
  -7   9   6       77.07       78.40      4.29 o 
  -6   9   6        6.21        6.54      2.35 o 
  -5   9   6        8.34        4.65      1.73 o 
  -4   9   6        3.37        0.38      2.08 o 
  -3   9   6       35.64       40.77      3.71 o 
  -2   9   6       18.60       19.60      4.10 o 
  -1   9   6       88.95       83.13      2.98 o 
   0   9   6       50.64       53.46      2.98 o 
   1   9   6       28.09       25.49      5.61 o 
   2   9   6        6.47        6.88      3.21 o 
   3   9   6       76.79       83.55      4.50 o 
   4   9   6       13.93        5.36      3.15 o 
   5   9   6       99.24       80.52      5.75 o 
   6   9   6       89.59       68.22     12.63 o 
   7   9   6       35.52       31.18      8.92 o 
  -8  10   6       47.91       44.99     11.46 o 
  -7  10   6       86.51       91.12      4.72 o 
  -6  10   6       28.49       22.46      5.31 o 
  -5  10   6       29.92       19.76      4.00 o 
  -4  10   6       16.75       15.90      3.62 o 
  -3  10   6        1.54        2.45      1.38 o 
  -2  10   6       87.71       78.68      4.15 o 
  -1  10   6       77.27       68.15      4.26 o 
   0  10   6        0.27        1.63      1.88 o 
   1  10   6        2.33        2.28      1.83 o 
   2  10   6       66.47       59.77     10.58 o 
   3  10   6       10.30       10.86      3.35 o 
   4  10   6        9.34       12.71      3.61 o 
   5  10   6       99.32      101.96      4.61 o 
   6  10   6       73.75       57.24     15.35 o 
  -6  11   6       38.64       29.13      7.48 o 
  -5  11   6      197.36      219.40      5.31 o 
  -4  11   6       73.51       73.07      5.53 o 
  -3  11   6      125.25      137.91      4.16 o 
  -2  11   6        1.32        1.31      1.50 o 
  -1  11   6       79.43       86.52      4.55 o 
   0  11   6       44.17       30.48      7.48 o 
   1  11   6      563.25      604.02     13.87 o 
   2  11   6       33.15       28.08      6.43 o 
   3  11   6        7.50        6.92      2.88 o 
 -14   1   7        2.04        5.43      2.47 o 
 -13   1   7        5.19        3.97      1.52 o 
 -12   1   7        6.56        7.21      3.17 o 
 -11   1   7      287.05      278.97      5.62 o 
 -10   1   7        3.87        3.84      1.58 o 
  -9   1   7       12.11       12.24      1.54 o 
  -8   1   7       83.81       83.73      2.88 o 
  -7   1   7       17.43       20.16      1.19 o 
  -6   1   7      300.76      319.70      4.13 o 
  -5   1   7       26.41       39.99      1.10 o 
  -4   1   7       96.37      103.70      1.49 o 
  -3   1   7      842.48      846.92      9.18 o 
  -2   1   7        4.46        3.97      0.81 o 
  -1   1   7       67.47       58.72      1.38 o 
   0   1   7      154.39      175.50      3.15 o 
   1   1   7     1633.59     1716.01     13.40 o 
   2   1   7       17.10       28.32      1.41 o 
   3   1   7        0.10        1.04      0.81 o 
   4   1   7        3.22        2.13      0.76 o 
   5   1   7       20.86       20.18      1.11 o 
   6   1   7     2103.68     1988.54     36.99 o 
   7   1   7      290.86      305.27      4.67 o 
   8   1   7       65.31       63.10      2.62 o 
   9   1   7       53.30       55.83      3.92 o 
  10   1   7      168.39      162.57      9.06 o 
  11   1   7       89.20      102.88      8.62 o 
  12   1   7      145.48      189.04     15.80 o 
 -14   2   7       17.38       17.80      5.22 o 
 -13   2   7       82.46       76.10      6.75 o 
 -12   2   7        5.74        6.29      2.21 o 
 -11   2   7      712.90      738.59     10.91 o 
 -10   2   7      204.31      213.25      4.70 o 
  -9   2   7      108.18      108.76      2.84 o 
  -8   2   7      367.57      372.66      5.57 o 
  -7   2   7       11.29       10.41      2.21 o 
  -6   2   7      107.55      100.11      2.82 o 
  -5   2   7      116.82      127.50      2.56 o 
  -4   2   7        0.73        0.53      0.68 o 
  -3   2   7      239.47      235.20      2.79 o 
  -2   2   7       65.58       60.85      1.40 o 
  -1   2   7      687.04      637.88      7.67 o 
   0   2   7      811.67      803.86     11.09 o 
   1   2   7       33.41       37.13      1.22 o 
   2   2   7       10.79        6.83      1.42 o 
   3   2   7       67.79       76.34      1.31 o 
   4   2   7       65.79       70.42      1.19 o 
   5   2   7        7.06        7.43      0.78 o 
   6   2   7        0.15        0.24      1.35 o 
   7   2   7       33.44       30.84      1.82 o 
   8   2   7       26.88       22.71      5.99 o 
   9   2   7       42.39       44.65      4.32 o 
  10   2   7       25.20       19.57      8.31 o 
  11   2   7       36.37       41.02     16.56 o 
  12   2   7        3.38        4.12      3.69 o 
 -14   3   7        0.02       -0.21      1.98 o 
 -13   3   7        0.11        1.21      2.44 o 
 -12   3   7       18.56       19.66      4.23 o 
 -11   3   7       11.74       10.73      3.44 o 
 -10   3   7       68.79       66.95      2.75 o 
  -9   3   7       70.94       74.34      3.02 o 
  -8   3   7      113.21      106.92      2.96 o 
  -7   3   7      138.59      137.00      4.23 o 
  -6   3   7       47.83       53.65      3.70 o 
  -5   3   7      108.41      100.80      3.61 o 
  -4   3   7       19.87       20.50      1.08 o 
  -3   3   7       45.37       36.04      1.41 o 
  -2   3   7       31.21       37.75      1.61 o 
  -1   3   7      145.00      162.64      2.87 o 
   0   3   7       16.81       15.52      2.42 o 
   1   3   7       19.82       18.60      1.46 o 
   2   3   7      218.07      215.26      2.78 o 
   3   3   7       17.34       19.26      1.19 o 
   4   3   7        6.43        5.74      0.42 o 
   5   3   7        4.16        3.82      1.20 o 
   6   3   7       10.88       11.52      2.44 o 
   7   3   7       30.02       24.93      5.41 o 
   8   3   7       12.32       10.97      3.36 o 
   9   3   7      106.48       93.15      3.69 o 
  10   3   7       74.01       78.73      4.46 o 
  11   3   7       28.18       25.56      9.38 o 
 -13   4   7       14.74       16.40      5.83 o 
 -12   4   7       79.92       80.53      7.56 o 
 -11   4   7       18.43       18.28      4.67 o 
 -10   4   7       23.49       21.59      4.20 o 
  -9   4   7      345.43      324.38      5.58 o 
  -8   4   7        9.16        8.11      2.06 o 
  -7   4   7        0.02        0.67      1.51 o 
  -6   4   7      293.19      290.26      4.58 o 
  -5   4   7      120.90      125.25      2.36 o 
  -4   4   7        0.83        1.86      1.01 o 
  -3   4   7      470.57      484.16      8.01 o 
  -2   4   7        0.01        0.57      0.89 o 
  -1   4   7      297.36      283.20      4.25 o 
   0   4   7      109.16      112.79      2.76 o 
   1   4   7      234.52      221.85      2.95 o 
   2   4   7      172.77      190.89      3.06 o 
   3   4   7       38.63       29.43      1.02 o 
   4   4   7       48.13       55.02      1.89 o 
   5   4   7       23.86       22.50      2.05 o 
   6   4   7       53.72       50.01      3.86 o 
   7   4   7      160.12      158.55      4.42 o 
   8   4   7       64.62       57.72      5.51 o 
   9   4   7       85.13       79.24      4.19 o 
  10   4   7      370.48      362.18      6.71 o 
  11   4   7        4.28        4.16      3.77 o 
 -13   5   7      164.89      176.62      6.31 o 
 -12   5   7       26.13       29.23      8.63 o 
 -11   5   7        4.80        4.10      1.45 o 
 -10   5   7        1.22        3.49      1.83 o 
  -9   5   7        3.26        2.28      1.44 o 
  -8   5   7      100.98       88.93      3.10 o 
  -7   5   7      135.76      111.24      3.28 o 
  -6   5   7       42.75       45.07      1.42 o 
  -5   5   7      275.70      277.69      3.54 o 
  -4   5   7        7.97        8.85      1.84 o 
  -3   5   7      366.08      372.01      4.38 o 
  -2   5   7      426.05      444.07      7.11 o 
  -1   5   7      430.53      439.53      6.95 o 
   0   5   7      119.60      130.18      3.26 o 
   1   5   7       74.52       64.04      1.84 o 
   2   5   7       56.19       63.06      1.79 o 
   3   5   7      126.74      150.95      2.53 o 
   4   5   7       37.74       37.99      2.88 o 
   5   5   7      197.47      213.56      5.38 o 
   6   5   7       58.62       53.14      6.32 o 
   7   5   7        1.13        2.37      1.75 o 
   8   5   7      330.81      353.90      8.62 o 
   9   5   7      253.01      240.65      5.83 o 
  10   5   7        0.08        2.55      2.08 o 
 -12   6   7       44.39       53.51     13.12 o 
 -11   6   7       11.05       11.30      3.82 o 
 -10   6   7        0.52        1.22      1.66 o 
  -9   6   7       12.03        9.43      2.19 o 
  -8   6   7      229.61      213.78      4.71 o 
  -7   6   7       10.76        4.64      1.87 o 
  -6   6   7       18.80       14.78      3.01 o 
  -5   6   7      145.66      156.06      2.89 o 
  -4   6   7      281.92      283.29      5.18 o 
  -3   6   7     1747.32     1648.36     23.88 o 
  -2   6   7      795.12      856.13      9.13 o 
  -1   6   7       73.38       80.11      3.23 o 
   0   6   7     1382.56     1379.80     32.26 o 
   1   6   7      260.71      247.80      5.72 o 
   2   6   7       56.46       39.74      2.48 o 
   3   6   7      659.36      624.22      8.96 o 
   4   6   7      176.66      170.29      3.78 o 
   5   6   7      448.93      453.04      8.61 o 
   6   6   7        0.01        2.14      2.38 o 
   7   6   7       60.81       60.51      5.04 o 
   8   6   7        7.77        5.23      2.18 o 
   9   6   7      459.50      486.59      8.56 o 
  10   6   7        0.86        2.65      2.23 o 
 -12   7   7      214.40      234.42      8.69 o 
 -11   7   7        1.34        1.39      2.29 o 
 -10   7   7        1.69        2.55      2.38 o 
  -9   7   7        3.54        3.21      1.67 o 
  -8   7   7      564.54      599.80      7.43 o 
  -7   7   7       64.40       52.24      4.69 o 
  -6   7   7        4.24        2.12      1.49 o 
  -5   7   7       11.10       17.65      3.11 o 
  -4   7   7       18.00       11.82      2.57 o 
  -3   7   7      209.79      202.52      3.86 o 
  -2   7   7      309.46      336.46      5.15 o 
  -1   7   7     1050.33     1020.13     10.14 o 
   0   7   7        0.12        1.77      1.39 o 
   1   7   7       45.19       45.61      3.90 o 
   2   7   7       60.91       50.95      3.08 o 
   3   7   7      454.67      460.93      7.98 o 
   4   7   7      201.54      193.63      5.11 o 
   5   7   7      279.32      266.67      6.04 o 
   6   7   7      174.38      166.17      5.49 o 
   7   7   7       43.42       35.35      7.14 o 
   8   7   7        0.02        1.41      2.21 o 
   9   7   7        0.00        2.37      2.40 o 
 -10   8   7        2.87        2.48      2.55 o 
  -9   8   7        1.46        1.80      3.00 o 
  -8   8   7      201.89      207.22      4.78 o 
  -7   8   7       48.88       41.76      8.33 o 
  -6   8   7       29.20       23.10      4.81 o 
  -5   8   7       56.99       55.07      4.27 o 
  -4   8   7      120.06      128.51      3.20 o 
  -3   8   7       64.27       56.48      3.06 o 
  -2   8   7        7.02        6.38      1.87 o 
  -1   8   7      172.90      176.42      3.87 o 
   0   8   7       32.12       41.06      2.57 o 
   1   8   7       29.87       28.72      2.74 o 
   2   8   7       13.05       13.04      2.71 o 
   3   8   7       82.75       80.26      3.84 o 
   4   8   7       17.06       10.71      3.19 o 
   5   8   7       10.45        5.33      3.21 o 
   6   8   7        5.55        3.03      2.34 o 
   7   8   7       54.73       51.00      6.53 o 
   8   8   7       23.20       17.82      6.45 o 
  -9   9   7        0.11        2.17      2.83 o 
  -8   9   7      282.16      303.47      6.07 o 
  -7   9   7        0.42        1.84      2.11 o 
  -6   9   7       66.68       60.52      5.89 o 
  -5   9   7       52.26       52.77      5.24 o 
  -4   9   7       17.93       12.61      2.58 o 
  -3   9   7        4.14        2.73      1.60 o 
  -2   9   7       86.69       84.75      3.34 o 
  -1   9   7        3.61        4.75      1.97 o 
   0   9   7       78.57       67.09      3.24 o 
   1   9   7       48.22       44.73      5.00 o 
   2   9   7       27.02       25.17      4.76 o 
   3   9   7       21.76       21.63      5.26 o 
   4   9   7       89.93       85.02      4.05 o 
   5   9   7        4.46        4.12      2.95 o 
   6   9   7      102.42      111.40      4.74 o 
   7   9   7      303.11      326.05      7.09 o 
  -7  10   7       94.03      102.01      4.33 o 
  -6  10   7       10.44        8.86      3.36 o 
  -5  10   7      140.94      142.28      5.03 o 
  -4  10   7       40.36       36.47      7.68 o 
  -3  10   7        1.40        1.95      1.54 o 
  -2  10   7       15.19       10.85      2.72 o 
  -1  10   7        0.30        1.72      1.48 o 
   0  10   7        2.08        2.92      1.41 o 
   1  10   7       34.84       25.89      5.07 o 
   2  10   7      109.78      115.58      4.76 o 
   3  10   7        0.17        2.31      2.06 o 
   4  10   7        1.91        5.09      2.86 o 
   5  10   7        7.44        5.37      3.23 o 
  -4  11   7       33.10       32.67      8.26 o 
  -3  11   7        0.10        1.68      2.25 o 
  -2  11   7       22.41       18.53      4.12 o 
  -1  11   7      120.87      127.08      4.90 o 
   0  11   7       60.99       44.57     10.19 o 
   1  11   7        4.87        3.27      2.98 o 
   2  11   7       66.58       48.62     14.07 o 
 -14   0   8        6.23        4.75      2.57 o 
 -13   0   8       71.94       80.81      7.18 o 
 -12   0   8      200.94      221.38     20.75 o 
 -11   0   8      465.13      495.95     14.38 o 
 -10   0   8      697.29      712.54     14.87 o 
  -9   0   8      162.79      162.92      8.47 o 
  -8   0   8       21.52       27.15      7.98 o 
  -7   0   8      476.42      458.28      6.78 o 
  -6   0   8      177.50      176.59      4.42 o 
  -5   0   8     2375.51     2391.15     24.51 o 
  -4   0   8      480.46      517.06      6.58 o 
  -3   0   8       93.97       95.21      2.30 o 
  -2   0   8      300.11      296.21      5.32 o 
  -1   0   8       73.13       84.62      2.76 o 
   0   0   8      905.28      953.77     22.34 o 
   1   0   8     3871.63     4099.38     53.63 o 
   2   0   8      110.33      126.52      3.62 o 
   3   0   8      430.89      449.16     11.78 o 
   4   0   8       41.93       45.94      2.59 o 
   5   0   8      182.47      169.08      4.92 o 
   6   0   8     4740.71     4699.86     50.53 o 
   7   0   8      508.57      547.49     22.57 o 
   8   0   8      100.02       93.21      8.32 o 
   9   0   8       11.00        8.55      5.35 o 
  10   0   8      545.17      590.27     20.20 o 
  11   0   8       70.24       54.49     35.47 o 
 -14   1   8        6.23        5.23      2.20 o 
 -13   1   8        0.29        0.90      1.84 o 
 -12   1   8        1.25        3.11      1.39 o 
 -11   1   8      362.53      381.16      6.60 o 
 -10   1   8      264.35      267.50      6.16 o 
  -9   1   8       27.40       29.27      6.03 o 
  -8   1   8       34.42       36.20      1.92 o 
  -7   1   8       17.03       14.29      1.44 o 
  -6   1   8       86.23       83.06      1.95 o 
  -5   1   8        2.09        2.66      0.73 o 
  -4   1   8       15.71       16.99      1.12 o 
  -3   1   8       62.34       57.05      1.43 o 
  -2   1   8      590.09      576.71      5.44 o 
  -1   1   8       32.45       33.01      1.66 o 
   0   1   8        2.10        0.68      0.95 o 
   1   1   8      155.96      144.62      2.69 o 
   2   1   8      712.28      718.86      9.26 o 
   3   1   8       15.04       16.62      1.88 o 
   4   1   8      112.12      106.58      2.11 o 
   5   1   8      752.86      776.22      8.37 o 
   6   1   8      102.85      102.41      2.86 o 
   7   1   8      497.02      489.18      7.17 o 
   8   1   8      203.77      211.78      5.54 o 
   9   1   8        0.09        3.62      2.68 o 
  10   1   8        6.55        7.51      4.94 o 
  11   1   8       12.65       12.14     10.29 o 
 -14   2   8       53.23       42.57     13.48 o 
 -13   2   8        0.75        2.48      2.23 o 
 -12   2   8       12.37        9.25      2.20 o 
 -11   2   8      573.04      612.63     12.23 o 
 -10   2   8      363.14      382.59      7.50 o 
  -9   2   8      265.12      268.28      5.17 o 
  -8   2   8       78.44       77.65      2.40 o 
  -7   2   8      192.40      191.92      3.85 o 
  -6   2   8        4.02        5.15      1.62 o 
  -5   2   8       55.25       61.44      1.51 o 
  -4   2   8      288.60      290.83      3.46 o 
  -3   2   8        0.91        1.22      0.75 o 
  -2   2   8       19.69       17.80      1.84 o 
  -1   2   8     1062.02      973.63     13.28 o 
   0   2   8      375.89      387.38      5.44 o 
   1   2   8       29.99       21.26      3.36 o 
   2   2   8      276.89      289.06      4.14 o 
   3   2   8       46.26       52.22      1.45 o 
   4   2   8      928.08      910.60     11.28 o 
   5   2   8        6.98        7.13      1.84 o 
   6   2   8     1175.25     1216.45     13.89 o 
   7   2   8       90.28       86.42      3.26 o 
   8   2   8       20.73       18.28      5.32 o 
   9   2   8        7.08       10.78      3.38 o 
  10   2   8       10.87       11.60      4.35 o 
  11   2   8      100.06       93.29      9.46 o 
 -14   3   8       13.37       18.26      5.56 o 
 -13   3   8       14.69       18.61      5.12 o 
 -12   3   8       17.89       18.46      4.11 o 
 -11   3   8       35.41       36.02      6.31 o 
 -10   3   8       98.04      102.33      4.06 o 
  -9   3   8       39.12       37.21      3.11 o 
  -8   3   8      608.14      565.37      7.80 o 
  -7   3   8        0.01       -0.20      1.45 o 
  -6   3   8        2.59        3.98      1.64 o 
  -5   3   8       11.66       13.65      0.88 o 
  -4   3   8      864.52      873.73     12.12 o 
  -3   3   8      219.46      228.61      4.13 o 
  -2   3   8      140.47      135.71      2.78 o 
  -1   3   8       55.59       60.11      2.07 o 
   0   3   8       34.91       35.98      2.06 o 
   1   3   8      123.88      127.85      2.78 o 
   2   3   8       49.71       52.77      1.85 o 
   3   3   8      112.57      111.65      1.96 o 
   4   3   8      557.71      548.10      5.97 o 
   5   3   8        0.35        1.97      1.48 o 
   6   3   8       14.49       14.75      3.10 o 
   7   3   8       89.39       88.44      3.72 o 
   8   3   8      237.92      239.62      6.00 o 
   9   3   8       25.43       26.48      7.05 o 
  10   3   8        3.96        7.18      4.23 o 
  11   3   8      177.68      171.82     10.36 o 
 -13   4   8        0.10        1.80      2.23 o 
 -12   4   8       79.57       74.90      4.01 o 
 -11   4   8        0.71        3.41      2.01 o 
 -10   4   8      171.59      168.45      5.71 o 
  -9   4   8      130.08      132.83      4.57 o 
  -8   4   8      818.71      744.72     13.73 o 
  -7   4   8      266.62      242.51      4.62 o 
  -6   4   8      408.99      401.29      7.84 o 
  -5   4   8      941.99      932.51     11.34 o 
  -4   4   8       36.43       31.11      2.20 o 
  -3   4   8        3.21        2.81      1.07 o 
  -2   4   8     1393.55     1358.99     35.79 o 
  -1   4   8      555.21      542.19      7.69 o 
   0   4   8       12.26       14.75      2.11 o 
   1   4   8        1.06        3.29      1.21 o 
   2   4   8      162.87      155.92      3.02 o 
   3   4   8        2.29        6.04      1.71 o 
   4   4   8      130.83      140.40      3.81 o 
   5   4   8        6.40        5.77      2.02 o 
   6   4   8        3.45        3.70      1.78 o 
   7   4   8       14.05       16.01      3.50 o 
   8   4   8      121.57      123.29      5.15 o 
   9   4   8       54.29       64.76      6.49 o 
  10   4   8      106.68      102.23      7.55 o 
 -13   5   8      164.40      199.85      7.53 o 
 -12   5   8        5.74        3.87      2.20 o 
 -11   5   8       21.81       22.55      4.10 o 
 -10   5   8        1.83        2.15      1.83 o 
  -9   5   8        0.17        0.97      1.55 o 
  -8   5   8      111.41       74.40      4.50 o 
  -7   5   8      189.65      178.29      4.74 o 
  -6   5   8        0.29       -1.62      2.48 o 
  -5   5   8      207.34      199.23      3.98 o 
  -4   5   8       69.15       66.10      2.25 o 
  -3   5   8      669.80      660.41      7.57 o 
  -2   5   8     6524.25     6683.73     82.80 o 
  -1   5   8      277.09      299.39      4.45 o 
   0   5   8      264.38      273.64      4.24 o 
   1   5   8       49.08       44.46      2.15 o 
   2   5   8      615.42      600.37      8.82 o 
   3   5   8     1421.06     1327.87     30.20 o 
   4   5   8      329.71      309.09      5.29 o 
   5   5   8      170.54      164.25      5.08 o 
   6   5   8      287.66      286.80      5.80 o 
   7   5   8       32.49       28.06      6.47 o 
   8   5   8       33.81       37.46      7.17 o 
   9   5   8        3.45        3.20      2.45 o 
  10   5   8      193.47      173.48      6.06 o 
 -12   6   8       51.72       53.90     14.39 o 
 -11   6   8       15.33       16.33      4.54 o 
 -10   6   8       22.22       22.19      4.45 o 
  -9   6   8      145.10      137.94      3.81 o 
  -8   6   8        0.96        2.33      2.19 o 
  -7   6   8       26.21       27.49      5.92 o 
  -6   6   8      473.02      451.91      6.90 o 
  -5   6   8        4.36        4.86      1.50 o 
  -4   6   8       10.64       13.49      2.17 o 
  -3   6   8      159.65      151.51      3.22 o 
  -2   6   8      235.30      233.43      4.57 o 
  -1   6   8      204.91      218.24      4.13 o 
   0   6   8      157.25      145.11      3.57 o 
   1   6   8      326.33      324.97      4.66 o 
   2   6   8        4.18        2.59      1.47 o 
   3   6   8        3.06        1.97      1.78 o 
   4   6   8       97.88       68.56      4.91 o 
   5   6   8       55.40       51.65      6.25 o 
   6   6   8        0.46        2.92      2.54 o 
   7   6   8        0.15        2.03      1.99 o 
   8   6   8      296.67      319.27      6.86 o 
   9   6   8      184.18      213.35      5.79 o 
 -11   7   8       63.22       59.97      6.01 o 
 -10   7   8       12.32       14.51      3.83 o 
  -9   7   8        1.13        2.15      2.25 o 
  -8   7   8      117.33      106.83      5.23 o 
  -7   7   8       17.69       17.68      3.40 o 
  -6   7   8       68.07       76.15      4.82 o 
  -5   7   8        0.44        1.76      2.06 o 
  -4   7   8      719.54      710.05     13.71 o 
  -3   7   8       11.76       16.26      3.18 o 
  -2   7   8      548.39      549.99      7.29 o 
  -1   7   8       36.07       30.56      2.33 o 
   0   7   8        0.96        1.17      1.11 o 
   1   7   8       95.65       91.64      2.50 o 
   2   7   8      230.48      217.30      4.66 o 
   3   7   8      559.05      526.71      8.12 o 
   4   7   8        3.93        1.35      2.10 o 
   5   7   8       36.77       35.46      9.07 o 
   6   7   8        9.60        7.80      3.08 o 
   7   7   8        6.64        4.14      1.97 o 
   8   7   8       44.75       32.97      7.03 o 
 -10   8   8       80.01       95.72      7.81 o 
  -9   8   8        0.46        1.16      2.07 o 
  -8   8   8      140.22      153.46      4.52 o 
  -7   8   8       30.22       32.97      7.77 o 
  -6   8   8      152.94      166.29      4.61 o 
  -5   8   8       79.68       76.28      4.49 o 
  -4   8   8        1.81        1.08      1.23 o 
  -3   8   8       64.60       74.16      3.08 o 
  -2   8   8        0.86        1.56      1.26 o 
  -1   8   8       24.43       20.83      4.80 o 
   0   8   8        4.85        8.78      2.63 o 
   1   8   8       53.68       52.58      3.34 o 
   2   8   8        1.56        2.09      1.80 o 
   3   8   8        6.88        8.45      3.02 o 
   4   8   8       22.31       18.99      4.27 o 
   5   8   8        0.75        3.90      2.02 o 
   6   8   8       81.65       80.03      4.80 o 
   7   8   8       39.43       31.30      8.46 o 
  -9   9   8      197.07      222.73      6.36 o 
  -8   9   8        9.28        6.07      2.61 o 
  -7   9   8        2.73        2.87      1.80 o 
  -6   9   8       36.14       47.39      4.94 o 
  -5   9   8      168.21      157.65      4.99 o 
  -4   9   8       73.81       75.90      4.29 o 
  -3   9   8        1.48        2.75      1.72 o 
  -2   9   8       82.32       94.27      3.45 o 
  -1   9   8        0.00        1.38      1.71 o 
   0   9   8      199.73      204.77      5.12 o 
   1   9   8       44.11       42.78      9.25 o 
   2   9   8        4.32        2.52      2.70 o 
   3   9   8        3.54        3.94      2.31 o 
   4   9   8        0.00        2.36      2.08 o 
   5   9   8        0.01        1.34      3.00 o 
   6   9   8        3.10        4.95      2.99 o 
  -6  10   8        5.29        7.64      2.38 o 
  -5  10   8      327.94      365.79      7.79 o 
  -4  10   8       40.18       36.49      8.62 o 
  -3  10   8        6.19        5.66      2.54 o 
  -2  10   8       23.84       21.49      5.22 o 
  -1  10   8       54.41       41.04     10.74 o 
   0  10   8       98.67      107.57      5.28 o 
   1  10   8       47.41       45.49     12.40 o 
   2  10   8       98.88       96.48      6.47 o 
   3  10   8        4.48        4.18      2.38 o 
   4  10   8       14.83       11.47      3.45 o 
  -2  11   8        5.52        6.32      3.51 o 
  -1  11   8       12.49        8.07      2.47 o 
 -14   1   9        0.92        2.56      1.93 o 
 -13   1   9       33.64       31.66      5.96 o 
 -12   1   9       13.91       14.29      3.22 o 
 -11   1   9      111.12      107.83      4.30 o 
 -10   1   9      305.18      315.84      6.20 o 
  -9   1   9      121.92      125.89      4.99 o 
  -8   1   9       27.96       25.78      5.02 o 
  -7   1   9       32.06       31.76      2.10 o 
  -6   1   9       65.20       62.43      0.89 o 
  -5   1   9      177.42      197.25      2.14 o 
  -4   1   9      184.97      181.54      3.06 o 
  -3   1   9      123.73      132.26      2.57 o 
  -2   1   9      172.32      159.90      3.50 o 
  -1   1   9       25.87       36.67      2.93 o 
   0   1   9      297.54      336.11      5.72 o 
   1   1   9      364.20      397.62      6.15 o 
   2   1   9      135.55      123.81      2.45 o 
   3   1   9       71.79       71.11      2.58 o 
   4   1   9       27.56       20.84      3.65 o 
   5   1   9      715.24      743.02      8.31 o 
   6   1   9        4.87        6.13      1.51 o 
   7   1   9       60.09       51.50      4.60 o 
   8   1   9      162.81      148.21      5.05 o 
   9   1   9       28.26       28.45      9.59 o 
  10   1   9       89.18      103.65      9.29 o 
 -13   2   9       44.09       45.15     10.30 o 
 -12   2   9       47.97       45.90     10.73 o 
 -11   2   9       51.38       52.12      5.61 o 
 -10   2   9      264.69      255.75      5.59 o 
  -9   2   9      110.27      103.20      4.68 o 
  -8   2   9       11.11       15.05      3.29 o 
  -7   2   9      287.73      291.22      4.72 o 
  -6   2   9       75.06       68.71      2.56 o 
  -5   2   9      183.02      178.17      2.16 o 
  -4   2   9       39.47       37.69      1.41 o 
  -3   2   9      263.32      272.56      4.23 o 
  -2   2   9      504.77      541.78      7.68 o 
  -1   2   9      184.80      201.81      3.86 o 
   0   2   9     1675.96     1630.83     22.67 o 
   1   2   9      738.50      765.56      7.09 o 
   2   2   9       41.09       37.15      2.28 o 
   3   2   9        2.08        1.78      1.19 o 
   4   2   9       95.19       95.08      2.10 o 
   5   2   9     1022.72     1097.26     15.65 o 
   6   2   9        8.22        8.98      2.35 o 
   7   2   9       11.78       15.51      3.00 o 
   8   2   9      121.59      116.80      5.21 o 
   9   2   9       44.35       41.64     13.97 o 
  10   2   9       31.60       31.61     14.74 o 
 -13   3   9       57.06       72.81      5.94 o 
 -12   3   9      247.99      255.28      6.20 o 
 -11   3   9       15.56       13.02      3.87 o 
 -10   3   9       68.06       64.41      4.74 o 
  -9   3   9      119.65      109.72      3.45 o 
  -8   3   9       17.02       20.35      4.11 o 
  -7   3   9        6.07        6.86      1.94 o 
  -6   3   9       35.48       32.08      3.09 o 
  -5   3   9      129.02      128.28      2.32 o 
  -4   3   9      449.61      449.62      4.34 o 
  -3   3   9       21.65       30.13      2.36 o 
  -2   3   9       54.40       61.29      2.70 o 
  -1   3   9      168.67      174.55      4.49 o 
   0   3   9        6.34        5.25      1.58 o 
   1   3   9      339.10      341.23      4.64 o 
   2   3   9       48.77       57.88      2.10 o 
   3   3   9        0.42       -0.12      0.93 o 
   4   3   9       51.13       49.12      2.95 o 
   5   3   9        9.08       11.05      2.45 o 
   6   3   9        1.77        2.07      2.15 o 
   7   3   9       25.09       30.42      5.76 o 
   8   3   9      101.66      102.45      4.92 o 
   9   3   9        0.05        1.81      2.10 o 
  10   3   9       28.85       26.32      9.82 o 
 -13   4   9       54.96       79.12     12.31 o 
 -12   4   9      134.21      123.99      5.31 o 
 -11   4   9        0.18        1.92      2.16 o 
 -10   4   9      119.70      119.84      5.07 o 
  -9   4   9        2.73        4.12      2.03 o 
  -8   4   9      109.02       85.55      3.08 o 
  -7   4   9      675.54      656.52      9.99 o 
  -6   4   9      270.59      256.93      4.86 o 
  -5   4   9       22.97       16.94      2.58 o 
  -4   4   9        0.70        2.36      1.16 o 
  -3   4   9       60.49       55.02      2.37 o 
  -2   4   9     1916.50     1937.78     23.72 o 
  -1   4   9      141.06      136.71      3.03 o 
   0   4   9      457.40      467.40      6.75 o 
   1   4   9       97.04       93.51      2.61 o 
   2   4   9      183.96      159.54      2.91 o 
   3   4   9       12.66       10.06      2.36 o 
   4   4   9      141.20      128.67      3.51 o 
   5   4   9      186.82      168.77      4.54 o 
   6   4   9       10.21        8.60      2.27 o 
   7   4   9      100.61      114.94      5.89 o 
   8   4   9       32.55       29.95      5.63 o 
   9   4   9        9.17        7.22      3.36 o 
 -12   5   9       52.16       47.29     14.77 o 
 -11   5   9        4.86        3.30      2.65 o 
 -10   5   9       47.90       48.19      7.79 o 
  -9   5   9        6.29        3.04      1.86 o 
  -8   5   9        0.05        0.62      1.95 o 
  -7   5   9      561.97      522.28      7.29 o 
  -6   5   9       20.09       17.05      3.85 o 
  -5   5   9       20.98       18.87      3.56 o 
  -4   5   9      254.13      241.04      3.85 o 
  -3   5   9        7.45        5.58      1.61 o 
  -2   5   9      734.21      720.64      7.98 o 
  -1   5   9      358.35      359.61      6.41 o 
   0   5   9       20.12       19.75      3.39 o 
   1   5   9        1.04        1.91      1.21 o 
   2   5   9        5.54        3.63      1.36 o 
   3   5   9      305.19      301.60      6.78 o 
   4   5   9       28.22       21.14      3.59 o 
   5   5   9        1.19        2.87      1.93 o 
   6   5   9      113.11      109.81      5.08 o 
   7   5   9       10.55       13.23      2.87 o 
   8   5   9       49.82       53.06     11.41 o 
   9   5   9        9.44        7.90      3.17 o 
 -11   6   9        0.90        1.66      2.44 o 
 -10   6   9        8.65        8.00      3.09 o 
  -9   6   9       54.27       56.49      5.67 o 
  -8   6   9       49.41       44.47      9.19 o 
  -7   6   9       15.79       15.92      3.54 o 
  -6   6   9        0.25        0.41      2.26 o 
  -5   6   9        0.39        0.49      2.21 o 
  -4   6   9       63.29       52.56      2.78 o 
  -3   6   9        7.74       12.30      2.64 o 
  -2   6   9      312.07      302.84      5.10 o 
  -1   6   9      189.38      171.27      3.61 o 
   0   6   9       17.63       16.43      2.99 o 
   1   6   9        8.13        5.30      1.62 o 
   2   6   9       37.45       39.54      3.34 o 
   3   6   9       10.87       17.10      3.46 o 
   4   6   9      223.39      181.74      5.05 o 
   5   6   9       11.04       13.53      2.49 o 
   6   6   9        1.98       -1.05      2.48 o 
   7   6   9       67.13       63.63      6.95 o 
   8   6   9       19.08       15.65      3.98 o 
 -11   7   9       89.36      103.16      9.66 o 
 -10   7   9       58.15       34.06      9.37 o 
  -9   7   9       17.46       21.46      5.36 o 
  -8   7   9       81.70       77.22      4.20 o 
  -7   7   9       23.02       21.95      3.82 o 
  -6   7   9      166.94      191.40      5.10 o 
  -5   7   9        3.75        3.94      1.71 o 
  -4   7   9       26.27       21.90      4.44 o 
  -3   7   9      312.32      278.62      4.62 o 
  -2   7   9       53.99       61.61      3.50 o 
  -1   7   9       22.67       18.48      3.52 o 
   0   7   9       49.53       43.97      2.92 o 
   1   7   9       29.80       24.04      2.97 o 
   2   7   9       85.98       69.62      3.20 o 
   3   7   9       71.71       61.96      5.03 o 
   4   7   9       28.88       23.21      5.20 o 
   5   7   9      126.78      101.32      4.84 o 
   6   7   9        0.03       -1.41      1.93 o 
   7   7   9       70.16       76.33      6.19 o 
  -9   8   9       94.36       92.00      3.80 o 
  -8   8   9        4.91        6.02      2.12 o 
  -7   8   9       74.28       83.06      5.09 o 
  -6   8   9       29.36       26.62      5.27 o 
  -5   8   9        1.05        1.56      1.69 o 
  -4   8   9      220.58      208.61      5.33 o 
  -3   8   9      295.05      270.56      4.40 o 
  -2   8   9       26.30       26.15      5.57 o 
  -1   8   9      178.50      168.19      3.95 o 
   0   8   9        5.20        5.20      2.08 o 
   1   8   9        0.13        0.88      1.59 o 
   2   8   9        8.40        5.23      2.84 o 
   3   8   9        0.03        1.42      2.78 o 
   4   8   9       73.84       74.34      6.62 o 
   5   8   9       16.30       12.17      4.54 o 
   6   8   9        0.02        1.86      2.52 o 
  -8   9   9        1.21        2.70      2.01 o 
  -7   9   9       42.35       35.15      8.54 o 
  -6   9   9       38.05       40.88      7.75 o 
  -5   9   9      189.42      191.31      5.81 o 
  -4   9   9       51.42       40.10      5.46 o 
  -3   9   9       20.30       12.89      3.71 o 
  -2   9   9        6.43        4.92      1.97 o 
  -1   9   9        1.50        2.04      1.54 o 
   0   9   9       20.13       19.15      4.48 o 
   1   9   9        9.00        8.62      3.21 o 
   2   9   9       42.78       42.05     11.60 o 
   3   9   9       14.12       17.72      5.63 o 
   4   9   9       32.91       27.73      8.41 o 
  -5  10   9      153.04      199.28      5.74 o 
  -4  10   9        3.97        6.56      2.60 o 
  -3  10   9       24.79       15.05      4.50 o 
  -2  10   9        2.25        3.90      2.56 o 
  -1  10   9       25.26       21.71      4.72 o 
   0  10   9        1.06        2.87      2.46 o 
   1  10   9      112.08      116.55      4.69 o 
   2  10   9        4.67        5.39      2.20 o 
 -13   0  10       12.36       11.89      4.67 o 
 -12   0  10        3.00        1.52      2.25 o 
 -11   0  10      548.85      565.72     15.38 o 
 -10   0  10      604.68      612.42     11.77 o 
  -9   0  10       67.11       71.26      7.21 o 
  -8   0  10      214.47      205.52      7.75 o 
  -7   0  10      111.79      111.52      5.49 o 
  -6   0  10      113.48      111.06      3.24 o 
  -5   0  10       12.18       14.78      1.66 o 
  -4   0  10      175.16      169.23      4.04 o 
  -3   0  10        2.69        8.03      2.85 o 
  -2   0  10      198.27      192.62      4.58 o 
  -1   0  10       99.75       93.40      3.63 o 
   0   0  10      262.86      277.16      5.66 o 
   1   0  10      111.98       99.51      6.43 o 
   2   0  10        1.34        1.38      2.14 o 
   3   0  10      696.22      709.29     11.54 o 
   4   0  10       11.11        9.76      2.92 o 
   5   0  10      217.96      236.23     11.07 o 
   6   0  10      762.68      789.63     22.02 o 
   7   0  10      628.51      640.22     18.89 o 
   8   0  10        9.59        5.66      7.99 o 
   9   0  10       66.17       85.37     26.64 o 
  10   0  10      106.77      117.21     12.07 o 
 -13   1  10       69.60       61.70      7.71 o 
 -12   1  10        1.63        2.16      1.94 o 
 -11   1  10       14.62       13.69      3.61 o 
 -10   1  10       36.95       36.09      7.37 o 
  -9   1  10      286.51      293.60      6.75 o 
  -8   1  10        1.15        2.96      2.04 o 
  -7   1  10       27.58       23.23      2.00 o 
  -6   1  10       74.23       77.23      3.44 o 
  -5   1  10      389.74      390.33      4.93 o 
  -4   1  10        0.00       -0.53      1.06 o 
  -3   1  10       21.76       18.00      3.34 o 
  -2   1  10        1.89        3.45      1.29 o 
  -1   1  10       14.68       14.13      2.81 o 
   0   1  10      117.27      140.17      3.25 o 
   1   1  10       91.84       90.73      2.98 o 
   2   1  10        2.57        3.54      1.29 o 
   3   1  10      180.87      189.58      3.24 o 
   4   1  10      104.32      104.13      2.41 o 
   5   1  10      397.91      421.91      5.52 o 
   6   1  10      617.67      639.70     12.80 o 
   7   1  10       10.15        9.95      3.28 o 
   8   1  10       20.44       21.81      9.21 o 
   9   1  10        1.06        4.26      3.02 o 
 -13   2  10       15.04       11.60      3.82 o 
 -12   2  10        0.20        2.54      1.97 o 
 -11   2  10       54.86       45.80      8.95 o 
 -10   2  10      119.72      116.37      4.79 o 
  -9   2  10      413.33      411.84     12.24 o 
  -8   2  10       12.10        9.83      2.47 o 
  -7   2  10        6.13        3.11      1.62 o 
  -6   2  10      505.08      516.60      7.54 o 
  -5   2  10       42.70       39.43      1.77 o 
  -4   2  10      533.97      543.82      6.27 o 
  -3   2  10      439.73      467.80      5.90 o 
  -2   2  10      451.76      435.55      6.85 o 
  -1   2  10       52.97       44.07      2.61 o 
   0   2  10      502.28      494.40      7.74 o 
   1   2  10     1008.31      999.54     13.75 o 
   2   2  10        0.02        2.07      1.33 o 
   3   2  10        7.68        7.50      1.82 o 
   4   2  10       12.01       13.12      2.98 o 
   5   2  10      107.09      110.86      3.69 o 
   6   2  10      352.05      346.15      5.76 o 
   7   2  10       84.06       90.31      5.36 o 
   8   2  10       19.14       19.53      5.63 o 
   9   2  10       68.38       91.24      7.29 o 
 -13   3  10       19.89       18.09      4.79 o 
 -12   3  10      324.81      331.88      7.43 o 
 -11   3  10      161.35      159.66      5.02 o 
 -10   3  10       40.04       35.15      7.67 o 
  -9   3  10       10.06       17.04      4.84 o 
  -8   3  10      348.56      342.48      5.56 o 
  -7   3  10       57.32       52.36      3.23 o 
  -6   3  10        2.03        4.21      1.59 o 
  -5   3  10      116.61      110.21      2.09 o 
  -4   3  10       40.44       40.66      2.82 o 
  -3   3  10     1254.89     1287.77     13.53 o 
  -2   3  10      248.50      249.37      5.13 o 
  -1   3  10        3.64        2.55      1.50 o 
   0   3  10     1174.40     1254.73     19.11 o 
   1   3  10      129.28      120.76      2.76 o 
   2   3  10       22.32       32.32      2.45 o 
   3   3  10       65.78       61.06      2.95 o 
   4   3  10      267.28      252.80      4.65 o 
   5   3  10      190.09      181.31      4.63 o 
   6   3  10      102.74      107.06      3.82 o 
   7   3  10      104.05      102.93      4.83 o 
   8   3  10       22.22       17.81      6.70 o 
   9   3  10       65.02       50.36     23.05 o 
 -12   4  10      278.01      283.57     11.22 o 
 -11   4  10       53.16       42.47     10.16 o 
 -10   4  10       10.23        7.26      3.03 o 
  -9   4  10       56.05       47.61     11.49 o 
  -8   4  10      138.53      130.68      3.83 o 
  -7   4  10       10.99       10.54      3.01 o 
  -6   4  10        0.00        2.43      1.98 o 
  -5   4  10      113.30      106.21      3.53 o 
  -4   4  10      709.59      714.09      8.36 o 
  -3   4  10      170.65      162.38      3.26 o 
  -2   4  10        0.98        2.52      1.20 o 
  -1   4  10      130.65      121.37      3.23 o 
   0   4  10      115.32      130.02      3.08 o 
   1   4  10       46.89       51.86      4.01 o 
   2   4  10      176.30      142.25      2.97 o 
   3   4  10        1.09        0.55      1.68 o 
   4   4  10       47.18       44.89      3.39 o 
   5   4  10       66.89       72.82      4.78 o 
   6   4  10       38.80       33.62      6.87 o 
   7   4  10       21.78       17.73      4.78 o 
   8   4  10      356.50      418.97      9.36 o 
   9   4  10        5.27        4.96      3.08 o 
 -12   5  10       22.97       22.79      7.09 o 
 -11   5  10        2.18        1.61      1.63 o 
 -10   5  10        9.08        7.70      2.69 o 
  -9   5  10        3.50        6.00      1.90 o 
  -8   5  10       10.72        7.81      2.71 o 
  -7   5  10        2.26        3.00      2.12 o 
  -6   5  10       17.47       14.85      4.29 o 
  -5   5  10      122.27      116.50      3.94 o 
  -4   5  10       70.42       70.76      2.64 o 
  -3   5  10       34.00       35.07      2.48 o 
  -2   5  10        3.39        4.01      1.43 o 
  -1   5  10       52.47       56.25      2.52 o 
   0   5  10        1.66        2.44      1.25 o 
   1   5  10       28.58       25.92      2.57 o 
   2   5  10      262.12      244.10      4.96 o 
   3   5  10      153.87      134.86      3.66 o 
   4   5  10       33.79       30.84      6.51 o 
   5   5  10        2.41        3.08      2.04 o 
   6   5  10        1.15        1.98      1.81 o 
   7   5  10        3.26        2.21      2.15 o 
   8   5  10      217.94      237.80      5.83 o 
 -11   6  10       55.40       42.04      9.85 o 
 -10   6  10       14.44       12.83      3.04 o 
  -9   6  10        2.13        2.84      1.39 o 
  -8   6  10        8.01        8.30      2.53 o 
  -7   6  10        4.45        5.13      3.42 o 
  -6   6  10      115.69      121.45      4.03 o 
  -5   6  10        0.79        0.96      2.12 o 
  -4   6  10        0.56        1.73      1.63 o 
  -3   6  10       38.55       36.52      2.99 o 
  -2   6  10      395.85      398.25      5.15 o 
  -1   6  10        1.03        3.06      1.66 o 
   0   6  10        0.51        0.30      1.18 o 
   1   6  10        1.90        1.26      1.23 o 
   2   6  10       52.46       51.26      3.48 o 
   3   6  10      164.79      154.63      4.92 o 
   4   6  10       26.70       26.49      5.28 o 
   5   6  10       10.58       11.29      2.55 o 
   6   6  10        1.59        5.16      2.87 o 
   7   6  10      196.46      192.37      6.70 o 
 -10   7  10       18.21       18.59      6.15 o 
  -9   7  10      193.84      219.40      6.07 o 
  -8   7  10       13.85       10.44      3.72 o 
  -7   7  10       23.02       15.27      3.80 o 
  -6   7  10        3.33        5.55      1.90 o 
  -5   7  10        6.39        7.20      2.52 o 
  -4   7  10        0.07        1.94      3.76 o 
  -3   7  10      146.83      129.72      4.06 o 
  -2   7  10      529.88      528.73      5.50 o 
  -1   7  10      312.23      315.70      4.33 o 
   0   7  10        4.35        4.55      1.49 o 
   1   7  10       25.88       25.08      5.37 o 
   2   7  10       39.08       34.25      3.70 o 
   3   7  10       76.74       88.13      6.86 o 
   4   7  10       16.88       17.20      5.40 o 
   5   7  10        9.12       11.30      3.24 o 
   6   7  10       10.76       15.73      5.28 o 
  -8   8  10       89.93       86.81      4.64 o 
  -7   8  10       56.32       56.76      8.01 o 
  -6   8  10      182.65      209.82      5.28 o 
  -5   8  10       61.95       62.63      6.55 o 
  -4   8  10       78.73       70.88      5.39 o 
  -3   8  10      452.99      444.35      6.36 o 
  -2   8  10       42.27       33.18      3.48 o 
  -1   8  10       16.34       11.53      3.24 o 
   0   8  10       66.48       87.82      3.65 o 
   1   8  10       33.76       27.73      5.81 o 
   2   8  10       70.28       77.70      5.23 o 
   3   8  10        2.78        1.06      2.67 o 
   4   8  10       39.38       34.04      9.18 o 
   5   8  10        1.85        1.39      2.56 o 
  -6   9  10       62.47       81.09      3.98 o 
  -5   9  10        4.92        6.97      2.46 o 
  -4   9  10       39.54       33.97      7.99 o 
  -3   9  10        1.64        0.55      1.87 o 
  -2   9  10      108.02       96.00      4.95 o 
  -1   9  10      203.41      207.86      4.72 o 
   0   9  10        5.64        7.53      2.17 o 
   1   9  10        1.34        3.42      2.25 o 
   2   9  10       35.29       31.08      8.02 o 
   3   9  10        1.54        0.76      2.96 o 
 -12   1  11       35.19       26.45      6.15 o 
 -11   1  11       96.58       97.81      5.06 o 
 -10   1  11      105.88      106.32      5.45 o 
  -9   1  11      443.18      446.01      8.06 o 
  -8   1  11        9.43        6.13      2.69 o 
  -7   1  11      355.06      354.99      7.49 o 
  -6   1  11      410.61      425.53      7.10 o 
  -5   1  11       18.24       15.64      2.96 o 
  -4   1  11      127.14      122.53      3.48 o 
  -3   1  11      514.04      507.03      6.38 o 
  -2   1  11        0.03        1.30      1.34 o 
  -1   1  11      206.90      213.37      3.96 o 
   0   1  11        1.41        4.23      1.37 o 
   1   1  11      111.68       97.51      2.61 o 
   2   1  11      104.14      117.53      3.18 o 
   3   1  11      229.14      218.48      3.99 o 
   4   1  11        3.71        1.39      1.45 o 
   5   1  11      429.82      441.48      5.31 o 
   6   1  11       80.87       77.37      6.10 o 
   7   1  11       65.64       52.84     18.28 o 
   8   1  11        4.50        2.95      4.40 o 
   9   1  11       48.46       37.75     13.33 o 
 -12   2  11      147.99      155.85      6.29 o 
 -11   2  11        2.64        3.81      2.05 o 
 -10   2  11      126.16      124.66      4.97 o 
  -9   2  11        6.03        4.84      2.26 o 
  -8   2  11      803.73      808.19     11.62 o 
  -7   2  11       16.32       13.53      2.92 o 
  -6   2  11        4.11        3.10      2.65 o 
  -5   2  11      333.42      323.87      5.81 o 
  -4   2  11      100.07       87.36      2.52 o 
  -3   2  11     1167.80     1178.26     11.11 o 
  -2   2  11       27.39       31.36      5.21 o 
  -1   2  11       43.25       50.72      2.74 o 
   0   2  11        2.52        2.70      0.97 o 
   1   2  11       10.58        5.23      1.47 o 
   2   2  11      245.81      247.70      4.57 o 
   3   2  11       12.82       15.89      2.60 o 
   4   2  11       45.55       60.04      8.80 o 
   5   2  11       48.83       44.54      3.46 o 
   6   2  11       61.80       66.22      6.26 o 
   7   2  11      100.25      110.64      5.32 o 
   8   2  11       27.22       20.28      6.43 o 
 -12   3  11       76.78       76.61      6.11 o 
 -11   3  11      258.74      252.75      6.58 o 
 -10   3  11       94.19       98.15      4.33 o 
  -9   3  11      157.47      144.39      5.45 o 
  -8   3  11      104.79       95.73      6.31 o 
  -7   3  11       29.88       31.77      6.40 o 
  -6   3  11      469.92      484.16      7.47 o 
  -5   3  11      148.45      152.28      4.07 o 
  -4   3  11       13.10       11.68      2.64 o 
  -3   3  11     1876.52     1946.66     37.85 o 
  -2   3  11      356.98      354.12      5.80 o 
  -1   3  11       41.13       49.40      3.31 o 
   0   3  11       24.59       18.29      2.84 o 
   1   3  11      198.24      174.31      3.52 o 
   2   3  11      239.94      243.58      4.36 o 
   3   3  11      360.10      318.25      5.32 o 
   4   3  11      342.78      401.05      6.08 o 
   5   3  11       54.75       53.20      4.33 o 
   6   3  11       20.19       17.24      5.49 o 
   7   3  11      251.74      268.87      8.90 o 
   8   3  11        1.72        3.44      3.19 o 
 -11   4  11      308.25      332.26      8.31 o 
 -10   4  11      119.22      124.15      4.87 o 
  -9   4  11       29.16       33.28      8.72 o 
  -8   4  11       38.66       32.03      6.92 o 
  -7   4  11       46.56       37.08      7.65 o 
  -6   4  11      124.33      128.54      4.14 o 
  -5   4  11       88.95       85.52      3.51 o 
  -4   4  11        4.58        5.62      1.72 o 
  -3   4  11      485.11      508.43      6.52 o 
  -2   4  11      148.21      144.63      4.07 o 
  -1   4  11       69.99       66.98      3.21 o 
   0   4  11        0.99        1.83      1.19 o 
   1   4  11       91.71       99.92      2.81 o 
   2   4  11      118.87      117.58      3.41 o 
   3   4  11       79.97       55.40      4.54 o 
   4   4  11      130.60      134.21      6.09 o 
   5   4  11       28.99       22.61      4.46 o 
   6   4  11       10.58        8.41      6.20 o 
   7   4  11        0.87        4.59      2.72 o 
 -11   5  11       22.62       15.62      3.94 o 
 -10   5  11       23.54       19.77      4.45 o 
  -9   5  11       20.04       13.89      4.04 o 
  -8   5  11       34.33       32.02      6.52 o 
  -7   5  11       19.83       17.17      3.69 o 
  -6   5  11       18.72       13.61      3.15 o 
  -5   5  11      101.01       91.39      3.66 o 
  -4   5  11       15.47       16.56      3.89 o 
  -3   5  11        1.45        0.44      1.56 o 
  -2   5  11       69.18       78.73      2.66 o 
  -1   5  11       33.95       30.46      5.99 o 
   0   5  11       46.53       42.93      2.33 o 
   1   5  11        1.72        1.26      1.45 o 
   2   5  11        8.14        6.17      2.49 o 
   3   5  11        1.20        4.38      1.98 o 
   4   5  11       39.70       30.80      7.77 o 
   5   5  11        0.00        0.67      2.15 o 
   6   5  11      107.93      110.54      4.43 o 
   7   5  11       29.59       24.45      6.59 o 
 -10   6  11       27.63       22.96      4.59 o 
  -9   6  11        7.34        7.32      3.48 o 
  -8   6  11        4.09        2.04      1.95 o 
  -7   6  11      127.35      129.12      3.95 o 
  -6   6  11        0.01        1.80      1.41 o 
  -5   6  11       76.23       86.21      4.23 o 
  -4   6  11       25.89       27.42      5.74 o 
  -3   6  11       30.86       26.42      5.17 o 
  -2   6  11       14.67       12.09      2.92 o 
  -1   6  11       72.55       78.05      3.28 o 
   0   6  11        0.46        1.32      1.19 o 
   1   6  11        3.05        1.74      1.72 o 
   2   6  11       18.51       13.16      2.93 o 
   3   6  11       78.84       76.42      4.55 o 
   4   6  11        3.64        3.01      1.70 o 
   5   6  11        2.41        3.50      1.96 o 
   6   6  11       21.10       23.70      6.10 o 
  -9   7  11       22.85       17.33      5.61 o 
  -8   7  11       11.53        8.87      3.69 o 
  -7   7  11        0.40        1.94      1.54 o 
  -6   7  11       84.22       97.25      4.40 o 
  -5   7  11        8.70        7.69      1.92 o 
  -4   7  11        2.18        1.88      2.11 o 
  -3   7  11      131.64      131.03      4.90 o 
  -2   7  11       21.15       15.43      3.35 o 
  -1   7  11        0.52        2.16      1.57 o 
   0   7  11        5.76        5.30      2.23 o 
   1   7  11      118.31      128.92      5.54 o 
   2   7  11        4.89        5.67      3.16 o 
   3   7  11      244.41      271.49      6.43 o 
   4   7  11       45.78       38.62     10.13 o 
   5   7  11       29.36       22.54      6.95 o 
  -7   8  11      193.31      188.53      5.02 o 
  -6   8  11       83.97      109.35      5.01 o 
  -5   8  11      151.82      148.89      5.48 o 
  -4   8  11        3.12        4.24      2.06 o 
  -3   8  11        1.29       -0.23      2.53 o 
  -2   8  11       63.42       57.47      5.32 o 
  -1   8  11      135.98      128.53      4.42 o 
   0   8  11       95.72      103.62      3.91 o 
   1   8  11       16.61       12.42      3.82 o 
   2   8  11       10.77        5.88      2.23 o 
   3   8  11        2.78        3.94      2.23 o 
  -4   9  11      206.20      188.12      4.95 o 
  -3   9  11        9.92       12.11      3.23 o 
  -2   9  11       74.14       77.45      6.45 o 
  -1   9  11       13.09       11.47      4.48 o 
   0   9  11       82.71      101.51      7.49 o 
 -12   0  12      254.08      247.61      9.20 o 
 -11   0  12      143.01      146.57      7.70 o 
 -10   0  12      327.66      325.33     10.30 o 
  -9   0  12     1319.49     1503.38     42.69 o 
  -8   0  12      641.82      654.34     17.40 o 
  -7   0  12      242.42      231.53      8.13 o 
  -6   0  12       47.64       50.26     15.22 o 
  -5   0  12      126.08      126.35      6.43 o 
  -4   0  12     1522.80     1568.24     49.83 o 
  -3   0  12      140.84      140.02      4.64 o 
  -2   0  12       72.91       69.12      4.20 o 
  -1   0  12      409.03      407.81      8.58 o 
   0   0  12      363.01      323.91      7.43 o 
   1   0  12       68.93       62.21      6.17 o 
   2   0  12        5.95        6.81      3.47 o 
   3   0  12       59.82       56.87      3.59 o 
   4   0  12      175.60      180.33      8.11 o 
   5   0  12       18.36       23.89      6.46 o 
   6   0  12       85.16       74.62     35.62 o 
   7   0  12       21.24       14.66      5.11 o 
 -12   1  12        0.75        3.29      1.91 o 
 -11   1  12       68.22       70.54      7.80 o 
 -10   1  12       24.86       28.90      7.53 o 
  -9   1  12      106.56       95.82      8.58 o 
  -8   1  12        4.26        3.43      3.05 o 
  -7   1  12        0.44        0.61      2.17 o 
  -6   1  12      360.29      364.41      7.51 o 
  -5   1  12      107.35      106.54      3.82 o 
  -4   1  12      411.70      412.18      6.41 o 
  -3   1  12       44.61       45.85      3.56 o 
  -2   1  12        0.63        1.51      1.61 o 
  -1   1  12       58.41       45.86      3.33 o 
   0   1  12        0.42        1.70      1.10 o 
   1   1  12       16.16       15.49      2.76 o 
   2   1  12       19.94       24.95      4.42 o 
   3   1  12       30.27       22.86      3.88 o 
   4   1  12       41.50       36.90      3.09 o 
   5   1  12        1.34        1.25      1.89 o 
   6   1  12        0.64        0.49      2.44 o 
   7   1  12       19.74       16.40      6.40 o 
 -12   2  12        2.33        1.38      2.22 o 
 -11   2  12      146.65      145.47      5.64 o 
 -10   2  12        2.60        2.06      2.09 o 
  -9   2  12        4.83        6.10      2.16 o 
  -8   2  12      134.41      124.50      5.37 o 
  -7   2  12        2.46        2.50      3.24 o 
  -6   2  12       12.44       11.25      3.06 o 
  -5   2  12        0.87        0.88      1.52 o 
  -4   2  12      312.30      330.49      6.08 o 
  -3   2  12       15.87       13.61      2.59 o 
  -2   2  12        6.22        4.85      2.07 o 
  -1   2  12      169.77      160.48      3.68 o 
   0   2  12       14.81       14.23      2.47 o 
   1   2  12       68.97       74.88      3.16 o 
   2   2  12       23.74       13.44      2.70 o 
   3   2  12        0.29        1.76      1.50 o 
   4   2  12        7.46        4.98      1.94 o 
   5   2  12      103.95      100.38      7.09 o 
   6   2  12       88.74       81.23      6.44 o 
   7   2  12      224.65      262.86      9.58 o 
 -11   3  12        1.38        1.43      2.02 o 
 -10   3  12       24.55       23.35      6.64 o 
  -9   3  12        6.89        5.13      2.45 o 
  -8   3  12       66.46       53.17     11.03 o 
  -7   3  12       50.40       43.43      7.58 o 
  -6   3  12       64.07       64.61      3.48 o 
  -5   3  12        0.46        2.33      1.74 o 
  -4   3  12        3.16        1.99      2.16 o 
  -3   3  12      270.59      264.82      4.27 o 
  -2   3  12        4.93        3.89      1.56 o 
  -1   3  12       67.70       76.53      3.23 o 
   0   3  12        5.06        4.54      1.49 o 
   1   3  12      333.24      356.56      5.14 o 
   2   3  12        0.77        2.25      1.72 o 
   3   3  12        3.31        2.93      1.73 o 
   4   3  12      597.00      623.99     12.48 o 
   5   3  12       20.63       13.25      4.91 o 
   6   3  12      112.34      116.45      6.37 o 
   7   3  12        8.88        7.95      2.98 o 
 -11   4  12        2.79        3.64      2.49 o 
 -10   4  12        0.24       -0.51      2.05 o 
  -9   4  12        1.54        2.40      2.19 o 
  -8   4  12       13.75       14.34      4.43 o 
  -7   4  12       86.63       76.47      4.50 o 
  -6   4  12        8.61        7.01      2.31 o 
  -5   4  12       19.25       20.66      3.94 o 
  -4   4  12       23.98       27.42      5.70 o 
  -3   4  12       40.58       36.72      3.77 o 
  -2   4  12      117.74      107.12      3.34 o 
  -1   4  12      491.81      515.41      5.81 o 
   0   4  12       15.24       16.04      2.90 o 
   1   4  12        2.73        4.88      2.19 o 
   2   4  12        6.57        6.50      2.33 o 
   3   4  12        4.22        4.42      2.05 o 
   4   4  12      101.38       87.80      4.28 o 
   5   4  12      117.22      111.58      4.83 o 
   6   4  12        5.22        3.08      2.05 o 
 -10   5  12       42.42       35.31      7.79 o 
  -9   5  12       36.52       30.93      6.88 o 
  -8   5  12       21.87       22.30      6.50 o 
  -7   5  12        8.71        8.35      2.04 o 
  -6   5  12        7.92       11.99      2.55 o 
  -5   5  12        5.65        5.11      2.18 o 
  -4   5  12       47.88       44.46      7.42 o 
  -3   5  12       37.62       40.17      4.54 o 
  -2   5  12       62.65       60.72      3.62 o 
  -1   5  12      169.24      178.87      3.69 o 
   0   5  12        3.48        6.86      1.79 o 
   1   5  12        2.48        3.25      2.10 o 
   2   5  12       18.55       13.56      4.12 o 
   3   5  12       72.96       74.24      5.18 o 
   4   5  12       19.95       24.18      5.67 o 
   5   5  12       13.22       14.34      3.89 o 
   6   5  12       10.37        5.56      3.23 o 
  -9   6  12       76.57       78.04      5.92 o 
  -8   6  12       10.92        9.17      3.97 o 
  -7   6  12       79.10      102.53      5.10 o 
  -6   6  12        0.47        1.14      2.51 o 
  -5   6  12      221.12      229.75      5.11 o 
  -4   6  12      149.94      171.13      4.77 o 
  -3   6  12       79.52       80.48      5.35 o 
  -2   6  12      149.59      155.81      4.77 o 
  -1   6  12      250.33      264.92      4.59 o 
   0   6  12       85.89       82.40      4.83 o 
   1   6  12        1.55        1.25      2.11 o 
   2   6  12      119.92      107.62      4.82 o 
   3   6  12       64.29       71.20      5.37 o 
   4   6  12       28.84       16.88      6.13 o 
   5   6  12      103.62       80.31      9.88 o 
  -7   7  12       52.82       39.31     10.30 o 
  -6   7  12        0.44        2.51      2.18 o 
  -5   7  12       30.61       25.21      5.39 o 
  -4   7  12       47.73       36.79      7.63 o 
  -3   7  12       20.24       23.79      4.25 o 
  -2   7  12      343.58      350.28      7.25 o 
  -1   7  12      108.24      113.78      4.93 o 
   0   7  12       41.46       43.64      9.54 o 
   1   7  12       88.37       91.99      5.19 o 
   2   7  12       96.27       95.83      4.98 o 
   3   7  12      121.77      126.35      4.77 o 
  -5   8  12        2.71        4.40      1.85 o 
  -4   8  12       53.61       46.79      6.40 o 
  -3   8  12       20.48       15.07      3.50 o 
  -2   8  12       19.89       18.40      4.69 o 
  -1   8  12        1.75        1.13      2.77 o 
   0   8  12       29.16       25.95      8.62 o 
   1   8  12       15.08       11.56      4.93 o 
 -11   1  13        9.68        7.18      3.22 o 
 -10   1  13       44.72       33.80      9.11 o 
  -9   1  13      344.53      347.53      9.17 o 
  -8   1  13        7.77        6.44      2.77 o 
  -7   1  13        1.26        3.58      2.27 o 
  -6   1  13        0.21        1.39      1.92 o 
  -5   1  13        4.05        4.11      2.74 o 
  -4   1  13      799.31      845.60      7.93 o 
  -3   1  13      528.85      543.41      5.69 o 
  -2   1  13       14.24       14.13      2.91 o 
  -1   1  13      110.85      120.85      3.21 o 
   0   1  13       68.20       64.52      4.00 o 
   1   1  13       26.22       26.89      4.51 o 
   2   1  13      287.40      277.36      5.96 o 
   3   1  13       58.60       67.46      3.54 o 
   4   1  13        0.35        1.33      1.93 o 
   5   1  13        1.96        3.76      3.05 o 
   6   1  13        0.89        0.13      3.38 o 
 -11   2  13       19.23       13.34      3.87 o 
 -10   2  13       23.06       22.06      5.36 o 
  -9   2  13       20.71       20.74      4.93 o 
  -8   2  13       37.48       31.68      7.75 o 
  -7   2  13        1.34        1.97      2.66 o 
  -6   2  13      130.41      133.20      4.97 o 
  -5   2  13        9.48        6.63      2.13 o 
  -4   2  13       78.98       76.17      4.32 o 
  -3   2  13       56.21       54.75      7.15 o 
  -2   2  13      186.54      192.66      3.90 o 
  -1   2  13       25.42       19.92      3.20 o 
   0   2  13       30.61       36.54      5.41 o 
   1   2  13      187.89      183.08      3.91 o 
   2   2  13        0.83        1.82      2.00 o 
   3   2  13        0.31        1.37      1.53 o 
   4   2  13       90.92       89.66      9.49 o 
   5   2  13       31.70       25.84      8.03 o 
   6   2  13      117.32      119.28      5.23 o 
 -10   3  13       23.44       19.53      6.13 o 
  -9   3  13        1.41        2.51      2.92 o 
  -8   3  13        0.07        0.65      2.40 o 
  -7   3  13       78.81       77.62      5.14 o 
  -6   3  13        3.14        4.56      2.36 o 
  -5   3  13        5.72        6.18      2.50 o 
  -4   3  13       84.33       88.29      4.04 o 
  -3   3  13        8.39        5.40      1.69 o 
  -2   3  13        6.21        4.16      1.60 o 
  -1   3  13        0.00        1.94      1.18 o 
   0   3  13      226.69      230.12      4.48 o 
   1   3  13       18.72       23.38      5.61 o 
   2   3  13      133.14      138.71      3.87 o 
   3   3  13        8.66        4.76      2.51 o 
   4   3  13       87.66       93.18      4.66 o 
   5   3  13      272.25      267.94      7.89 o 
  -9   4  13        9.94        7.57      2.66 o 
  -8   4  13       65.54       61.57      7.22 o 
  -7   4  13        0.15        1.36      2.87 o 
  -6   4  13      128.23      129.43      4.00 o 
  -5   4  13       22.15       22.25      4.73 o 
  -4   4  13        5.02        5.53      2.42 o 
  -3   4  13        3.72        3.63      1.99 o 
  -2   4  13      202.24      206.58      5.63 o 
  -1   4  13       53.29       60.68      4.02 o 
   0   4  13       54.80       51.37      7.58 o 
   1   4  13      132.10      120.23      4.10 o 
   2   4  13       27.23       22.38      5.77 o 
   3   4  13       21.80       19.03      4.81 o 
   4   4  13       43.32       37.75      9.86 o 
   5   4  13      234.03      262.28      5.90 o 
  -9   5  13       30.17       26.20      6.47 o 
  -8   5  13        0.77        0.07      3.30 o 
  -7   5  13       70.29       52.11     12.59 o 
  -6   5  13        0.10        1.39      2.49 o 
  -5   5  13        8.08        6.60      2.31 o 
  -4   5  13       35.82       33.85      6.38 o 
  -3   5  13      100.32      120.18      5.14 o 
  -2   5  13      192.49      202.99      4.79 o 
  -1   5  13       27.63       30.25      5.33 o 
   0   5  13       81.39       83.26      4.17 o 
   1   5  13       31.16       28.62      7.53 o 
   2   5  13        1.41       -0.08      2.43 o 
   3   5  13      112.75      112.52      4.77 o 
   4   5  13       16.86        8.40      4.41 o 
  -7   6  13      230.23      280.01      6.87 o 
  -6   6  13       12.48       14.61      4.98 o 
  -5   6  13      177.89      183.22      4.84 o 
  -4   6  13       17.40       13.12      3.83 o 
  -3   6  13       17.34       18.68      4.01 o 
  -2   6  13       38.61       37.20      7.35 o 
  -1   6  13      438.14      504.57      8.75 o 
   0   6  13       11.54       10.05      3.93 o 
   1   6  13       12.61       12.26      4.08 o 
   2   6  13       28.39       23.05      7.77 o 
   3   6  13      276.39      295.58      7.18 o 
  -5   7  13       83.15       94.26      5.24 o 
  -4   7  13        5.03        4.01      2.13 o 
  -3   7  13        7.45       10.00      3.34 o 
  -2   7  13       14.40       14.71      3.55 o 
  -1   7  13      116.27      131.14      9.94 o 
   0   7  13       27.43       21.75      7.32 o 
   1   7  13        0.24       -0.44      2.50 o 
 -10   0  14        4.85        6.78      4.77 o 
  -9   0  14      271.69      274.66      9.04 o 
  -8   0  14       24.51       17.15      5.82 o 
  -7   0  14       62.06       62.44     11.86 o 
  -6   0  14       95.94       86.10     16.60 o 
  -5   0  14      707.11      766.71     13.63 o 
  -4   0  14      193.93      194.86      9.60 o 
  -3   0  14       74.82       70.87      4.39 o 
  -2   0  14       10.37        8.93      2.56 o 
  -1   0  14       43.55       47.20     11.27 o 
   0   0  14      575.98      624.31     24.08 o 
   1   0  14      139.00      152.88      5.17 o 
   2   0  14        5.69        9.95      4.95 o 
   3   0  14        0.59        1.51      2.66 o 
   4   0  14       77.77       94.97      8.00 o 
   5   0  14      227.32      249.89     17.74 o 
 -10   1  14       34.11       28.13      6.81 o 
  -9   1  14       11.29        8.70      2.42 o 
  -8   1  14       72.48       78.27      5.65 o 
  -7   1  14       67.56       46.91     12.85 o 
  -6   1  14       51.11       53.06     11.18 o 
  -5   1  14       96.83       99.56      8.37 o 
  -4   1  14      215.52      207.55      6.16 o 
  -3   1  14      179.97      190.64      5.36 o 
  -2   1  14       41.36       32.76      5.06 o 
  -1   1  14       62.86       71.34      5.52 o 
   0   1  14       80.79       77.10      4.65 o 
   1   1  14        0.19        1.31      1.64 o 
   2   1  14       82.00       90.21      4.21 o 
   3   1  14       11.83       12.43      3.63 o 
   4   1  14      134.28      130.77      5.59 o 
  -9   2  14        7.13        4.48      2.95 o 
  -8   2  14        5.09        4.88      2.67 o 
  -7   2  14        2.13        2.65      1.91 o 
  -6   2  14        0.28        4.10      2.43 o 
  -5   2  14       58.59       48.58      9.59 o 
  -4   2  14       89.11       82.16      4.40 o 
  -3   2  14      355.71      369.46      7.04 o 
  -2   2  14       30.03       28.52      5.60 o 
  -1   2  14        8.40       11.43      2.72 o 
   0   2  14        0.00        1.59      1.40 o 
   1   2  14        0.06        0.20      1.89 o 
   2   2  14       50.51       37.99      4.49 o 
   3   2  14       31.91       28.10      6.64 o 
   4   2  14       15.55       17.62      5.97 o 
  -9   3  14       41.81       34.55     10.28 o 
  -8   3  14       59.24       66.85      5.03 o 
  -7   3  14       35.21       34.48      9.50 o 
  -6   3  14      204.98      215.38      6.07 o 
  -5   3  14        0.27        0.43      2.25 o 
  -4   3  14        7.23        7.94      2.44 o 
  -3   3  14        0.27        1.14      1.67 o 
  -2   3  14       81.05       84.67      4.60 o 
  -1   3  14        0.04        2.04      1.55 o 
   0   3  14       13.87       10.71      3.18 o 
   1   3  14       97.80       94.54      4.58 o 
   2   3  14       12.55        7.75      2.63 o 
   3   3  14        1.75        1.94      2.27 o 
   4   3  14        0.96        1.22      2.61 o 
  -8   4  14        1.45        0.78      3.69 o 
  -7   4  14        0.42        1.44      2.63 o 
  -6   4  14       12.10        6.85      3.88 o 
  -5   4  14        0.34        1.40      1.92 o 
  -4   4  14       19.38       19.20      4.02 o 
  -3   4  14        1.42        2.11      1.68 o 
  -2   4  14       33.29       29.45      8.49 o 
  -1   4  14        0.24        2.41      2.43 o 
   0   4  14        4.08        6.29      2.25 o 
   1   4  14       27.70       25.63      5.94 o 
   2   4  14        4.18        3.20      2.26 o 
   3   4  14      139.33      132.30      5.48 o 
  -7   5  14       31.34       31.73      7.62 o 
  -6   5  14      126.16      130.05      5.03 o 
  -5   5  14        1.25        1.83      1.96 o 
  -4   5  14        5.46        4.43      2.17 o 
  -3   5  14       37.15       23.49      5.20 o 
  -2   5  14      132.15      138.18      5.52 o 
  -1   5  14       10.83       11.40      3.95 o 
   0   5  14        0.32        1.81      1.87 o 
   1   5  14       26.18       26.68      6.74 o 
   2   5  14       28.98       28.06      7.87 o 
  -5   6  14       32.68       28.67      5.99 o 
  -4   6  14       11.82        9.29      2.91 o 
  -3   6  14      148.88      155.49      5.98 o 
  -2   6  14        0.03        1.27      2.48 o 
  -1   6  14      173.22      196.38      5.75 o 
   0   6  14      165.92      196.84      6.60 o 
  -8   1  15        0.29        2.81      2.09 o 
  -7   1  15        3.93        4.33      2.31 o 
  -6   1  15       45.17       40.92     11.19 o 
  -5   1  15      364.91      352.05      7.48 o 
  -4   1  15      109.10       86.57      6.06 o 
  -3   1  15      120.08      129.04      8.14 o 
  -2   1  15       59.19       57.63      5.97 o 
  -1   1  15      104.37      108.70      3.94 o 
   0   1  15      215.50      236.69      5.46 o 
   1   1  15       32.23       20.23      4.32 o 
   2   1  15       26.90       28.13      8.42 o 
  -7   2  15       20.59       23.13      6.60 o 
  -6   2  15       94.11       91.18      6.59 o 
  -5   2  15      271.59      296.37      9.87 o 
  -4   2  15       41.46       35.67     10.44 o 
  -3   2  15       17.73       17.78      4.36 o 
  -2   2  15       32.72       28.48      5.65 o 
  -1   2  15       51.42       48.93      5.05 o 
   0   2  15        2.16        2.90      1.82 o 
   1   2  15       61.01       60.49      4.91 o 
   2   2  15        9.46        5.79      2.30 o 
  -7   3  15       20.37       18.52      4.86 o 
  -6   3  15        0.71        1.97      2.74 o 
  -5   3  15        0.57        4.02      2.51 o 
  -4   3  15       52.29       65.32      9.17 o 
  -3   3  15       96.92       98.31      4.63 o 
  -2   3  15       14.17       12.14      3.49 o 
  -1   3  15        2.88        2.66      2.31 o 
   0   3  15        9.83        9.33      3.64 o 
   1   3  15       20.66       16.56      4.86 o 
  -5   4  15       68.84       82.69      5.50 o 
  -4   4  15       40.14       32.45      9.54 o 
  -3   4  15       27.85       21.77      5.10 o 
  -2   4  15       50.19       44.55     12.04 o 
  -1   4  15        0.05        2.21      2.06 o 
   0   4  15        5.78        4.01      2.18 o 
  -5   0  16      313.83      306.29     10.53 o 
  -4   0  16      329.11      340.36     12.22 o 
  -3   0  16      457.29      449.31     10.66 o 
  -2   0  16      100.38      101.43      7.42 o 
  -1   0  16       93.26      100.43      9.48 o 
  -4   1  16      237.47      242.44      6.53 o 
  -3   1  16       11.22       12.69      4.29 o 
  -2   1  16       15.22       11.27      3.39 o 
  -1   1  16        0.11        2.31      2.40 o 
                                                 
